# Supplementary material for: Causal association of peripheral immune cell counts with risk of prostate cancer: insights from bidirectional Mendelian randomization
Source: Front Oncol. 2024 Nov 29;14:1374927. doi: 10.3389/fonc.2024.1374927 (PMC11638012; doi:10.3389/fonc.2024.1374927)
Supplement: Supplementary file 2 [file Table1.xlsx]

## Sheet: Table index
Table index
Table S1. The characteristics of the selected SNPs as instrumental variable for leucocyte and PCa.
Table S2. The characteristics of the selected SNPs as instrumental variable for lymphocyte and PCa.
Table S3. The characteristics of the selected SNPs as instrumental variable for neutrophil and PCa.
Table S4. The characteristics of the selected SNPs as instrumental variable for basophil and PCa.
Table S5. The characteristics of the selected SNPs as instrumental variable for eosinophil and PCa.
Table S6. The characteristics of the selected SNPs as instrumental variable for monocyte and PCa.
Table S7. Detailed information regarding studies and datasets used in the present study.
Table S8. Heterogeneity test and horizontal pleiotropy test of the effect of risk of prostate cancer on peripheral immune cell counts (Secondary analysis).
Table S9. Heterogeneity test and horizontal pleiotropy test of the effect of risk of prostate cancer on peripheral immune cell counts (Reverse analysis).

## Sheet: Table S1
Table S1.The characteristics of the selected SNPs as instrumental variable for leucocyte and PCa.
SNP	effect_allele.exposure	other_allele.exposure	effect_allele.outcome	other_allele.outcome	beta.exposure	beta.outcome	eaf.exposure	eaf.outcome	id.outcome	chr	pos	se.outcome	samplesize.outcome	pval.outcome	se.exposure	pval.exposure	samplesize.exposure	F value	R²
rs1002774	A	G	A	G	-0.053992	-0.0095	0.111651	0.1075	PCa	15	42261781	0.0131	140254	0.4694	0.002985	4.48023e-73	521592	301.799	0.000578276
rs10094039	G	A	G	A	-0.091286	0.012	0.616642	0.6098	PCa	8	130589676	0.0084	140254	0.1513	0.001924	1e-200	521594	2063.11	0.00393982
rs10099546	G	A	G	A	-0.020315	-0.0076	0.143315	0.1622	PCa	8	144638734	0.0113	140254	0.4972	0.002802	4.33012e-13	476031	48.2454	0.000101339
rs10123018	A	G	A	G	0.075498	0.0001	0.582145	0.5857	PCa	9	113850365	0.0084	140254	0.9872	0.001889	1e-200	521590	1450.42	0.00277305
rs1016680	C	A	C	A	-0.02553	0.0161	0.63682	0.6433	PCa	17	35874385	0.0085	140254	0.0569705	0.001951	4.31023e-39	521591	157.301	0.000301488
rs10197805	C	T	C	T	-0.041572	0.0327	0.15658	0.1457	PCa	2	225750753	0.0115	140254	0.00458005	0.002564	4.70002e-59	520192	237.56	0.00045647
rs10238435	T	C	T	C	-0.023569	0.0027	0.239724	0.2379	PCa	7	28724491	0.0102	140254	0.7955	0.002276	4.22961e-25	521583	105.635	0.000202486
rs1031091	G	A	G	A	-0.010933	-0.0055	0.336191	0.3338	PCa	2	24680948	0.0095	140254	0.557799	0.001989	3.92998e-08	519575	27.721	5.33504e-05
rs10403909	G	A	G	A	0.018742	0.0086	0.724302	0.7185	PCa	19	1008358	0.0091	140254	0.3408	0.002204	1.94984e-17	469584	65.8854	0.000140286
rs10409752	G	T	G	T	0.013022	-0.0051	0.794453	0.8093	PCa	19	6297374	0.0105	140254	0.6252	0.002383	4.74002e-08	521589	28.888	5.53815e-05
rs10420703	C	T	C	T	0.018408	-0.0078	0.808132	0.8104	PCa	19	33758488	0.0103	140254	0.4523	0.00249	1.49005e-13	476099	50.0347	0.000105082
rs10437954	A	G	A	G	-0.01788	0.0084	0.905195	0.9063	PCa	12	58003922	0.0147	140254	0.5675	0.003268	4.58997e-08	521589	28.6214	5.48704e-05
rs10460159	C	T	C	T	-0.015786	-0.0369	0.428951	0.4342	PCa	18	60996360	0.0081	140254	5.25702e-06	0.001899	9.88098e-17	520192	63.5144	0.000122083
rs10478058	G	A	G	A	0.014834	-0.0236	0.196989	0.2049	PCa	5	110962584	0.0099	140254	0.0167598	0.002354	3.01002e-10	521591	36.3137	6.96162e-05
rs10518329	G	A	G	A	-0.013729	-0.0098	0.330665	0.3312	PCa	4	120401835	0.0088	140254	0.2661	0.001995	6.18016e-12	520193	43.4051	8.34333e-05
rs1052484	C	G	C	G	0.013854	-0.0041	0.215829	0.2092	PCa	14	25281444	0.01	140254	0.677901	0.002281	1.28e-09	521590	33.889	6.49682e-05
rs10780209	A	G	A	G	0.045431	0.0084	0.479354	0.4971	PCa	9	91472127	0.0083	140254	0.315	0.001865	5.68853e-131	521582	537.903	0.00103023
rs10796828	G	T	G	T	-0.017973	-0.0068	0.635004	0.6492	PCa	11	69490346	0.0084	140254	0.4189	0.00195	3.25987e-20	520511	77.9526	0.000149739
rs10814193	C	A	C	A	0.014748	-0.0059	0.715571	0.6999	PCa	9	35018686	0.0087	140254	0.4935	0.002069	1.07004e-12	521594	46.1842	8.85366e-05
rs10828725	T	G	T	G	-0.047265	-0.0057	0.367802	0.3585	PCa	10	25218243	0.0084	140254	0.4966	0.002019	3.55631e-121	478116	497.235	0.00103891
rs10831507	C	A	C	A	0.010798	0.0058	0.38974	0.3932	PCa	11	96060068	0.0084	140254	0.4902	0.001927	2.15001e-08	521590	28.9308	5.54634e-05
rs10849020	G	C	G	C	-0.024066	-0.0115	0.210195	0.2125	PCa	12	4332009	0.0104	140254	0.2667	0.002299	1.27997e-25	518763	99.7775	0.0001923
rs10849448	G	A	G	A	-0.050144	0.0047	0.753266	0.753	PCa	12	6493351	0.0098	140254	0.6304	0.002236	2.76694e-111	521594	487.96	0.000934642
rs10892342	C	T	C	T	-0.018109	0.0015	0.276119	0.2899	PCa	11	119135814	0.0087	140254	0.8629	0.002101	7.0194e-18	521589	68.3861	0.000131094
rs10902106	C	T	C	T	0.013363	0.0044	0.540451	0.5366	PCa	11	220243	0.0082	140254	0.5938	0.001888	1.53003e-12	518722	46.015	8.87005e-05
rs1091815	A	G	A	G	-0.01425	0.0063	0.76516	0.7682	PCa	7	73489643	0.0105	140254	0.549099	0.002263	3.14e-10	519576	37.9197	7.29767e-05
rs10935473	T	G	T	G	0.025021	-0.0097	0.441522	0.4493	PCa	3	98416900	0.0085	140254	0.2537	0.00188	2.29985e-40	520192	160.655	0.000308743
rs10948314	G	A	G	A	-0.033579	0.0222	0.10293	0.1067	PCa	6	46911131	0.0131	140254	0.0908197	0.003076	1.03992e-27	520190	108.339	0.000208225
rs11057841	T	C	T	C	0.020359	0.001	0.143569	0.1487	PCa	12	125316743	0.0121	140254	0.9314	0.002724	8.16018e-14	521592	53.1705	0.000101929
rs11082397	G	T	G	T	0.018719	0.0041	0.128716	0.1286	PCa	18	42094299	0.012	140254	0.734	0.002766	1.35988e-11	521591	40.997	7.85937e-05
rs11086102	C	G	C	G	0.031397	-0.0048	0.632941	0.6426	PCa	19	18398628	0.0085	140254	0.5743	0.002021	2.25996e-54	478115	219.097	0.000458042
rs11104881	C	T	C	T	-0.015568	0.0191	0.702076	0.699	PCa	12	88843474	0.0088	140254	0.0307801	0.002051	3.34965e-14	520653	52.7932	0.000101388
rs11130612	T	C	T	C	-0.012373	0.0113	0.334436	0.3287	PCa	3	58029016	0.0086	140254	0.1884	0.001985	4.70999e-10	521568	35.5487	6.81527e-05
rs111456533	A	G	A	G	-0.014324	0.0336	0.163516	0.1629	PCa	10	126439381	0.0108	140254	0.00179999	0.002538	1.7e-08	521571	29.2762	5.61276e-05
rs111556916	G	C	G	C	-0.035802	-0.0047	0.02697	0.0257	PCa	3	42945097	0.0275	140254	0.8649	0.005896	1.29999e-09	521194	35.0655	6.72747e-05
rs11155787	T	C	T	C	0.013538	0.0017	0.637971	0.6356	PCa	6	151686905	0.0084	140254	0.8382	0.001949	3.92013e-12	520194	44.0439	8.4661e-05
rs11170652	A	G	A	G	-0.018075	0.0034	0.194716	0.2017	PCa	12	54099076	0.0104	140254	0.745101	0.002374	2.77013e-14	521553	53.4417	0.000102456
rs11189154	A	G	A	G	0.050518	-0.0015	0.255718	0.2586	PCa	10	99108922	0.0094	140254	0.8766	0.002145	1.25026e-122	520154	505.796	0.000971451
rs11190141	T	C	T	C	-0.04368	-0.0033	0.371953	0.3902	PCa	10	101292390	0.0083	140254	0.6895	0.001932	4.01791e-113	521588	465.361	0.000891406
rs11191206	C	G	C	G	0.011056	-0.0099	0.453222	0.4303	PCa	10	103832689	0.0083	140254	0.2299	0.001916	8.15004e-09	520652	31.5444	6.05826e-05
rs112248289	C	A	C	A	0.0221	-0.0359	0.128726	0.1149	PCa	7	44770213	0.0132	140254	0.00666392	0.00282	4.82948e-15	521560	57.1462	0.000109556
rs11235689	T	C	T	C	-0.016087	0.0043	0.413912	0.4074	PCa	11	72949747	0.0098	140254	0.6581	0.001981	4.78961e-16	475638	59.7286	0.00012556
rs11242109	T	G	T	G	-0.022463	0.0087	0.478171	0.4573	PCa	5	131677047	0.008	140254	0.2738	0.001875	4.75007e-33	520504	131.102	0.000251812
rs11246065	G	A	G	A	-0.022075	-0.0082	0.339085	0.3503	PCa	11	324170	0.0097	140254	0.4014	0.00207	1.59993e-26	475283	103.832	0.000218417
rs11247908	A	G	A	G	-0.029245	0.0175	0.172916	0.1771	PCa	1	26638222	0.0105	140254	0.0950889	0.002464	1.91999e-32	521592	127.631	0.000244635
rs11252148	A	G	A	G	0.011664	-0.0043	0.483966	0.4905	PCa	10	3917237	0.0085	140254	0.6122	0.001872	4.79005e-10	520191	35.3517	6.79545e-05
rs11255548	C	T	C	T	0.02006	-0.0137	0.379159	0.3882	PCa	10	5894090	0.0082	140254	0.0942302	0.001931	2.9902e-25	521585	98.8328	0.00018945
rs1127101	G	A	G	A	0.014398	0.0042	0.603537	0.6107	PCa	2	220040330	0.0083	140254	0.611499	0.001903	3.98016e-14	520189	51.6113	9.92067e-05
rs113015223	T	C	T	C	0.018546	-0.004	0.210935	0.2158	PCa	8	57037166	0.0098	140254	0.6834	0.002311	1.05999e-15	521565	59.7242	0.000114496
rs113143864	T	C	T	C	0.034668	-0.0358	0.070781	0.0726	PCa	14	35338344	0.0156	140254	0.0215298	0.003669	3.60994e-21	521584	82.4737	0.000158097
rs113155021	A	G	A	G	-0.047706	0.0186	0.015283	0.019	PCa	8	43719739	0.0301	140254	0.5364	0.007969	2.20999e-09	476441	32.6389	6.85009e-05
rs113292043	T	C	T	C	-0.024784	-0.0017	0.065718	0.0616	PCa	1	223231657	0.0188	140254	0.9283	0.003776	5.45004e-11	521594	39.346	7.54284e-05
rs1146933	C	T	C	T	-0.014028	-0.0132	0.786362	0.8035	PCa	13	78404049	0.0102	140254	0.1966	0.002287	8.87994e-10	521591	34.4891	6.61184e-05
rs11508026	T	C	T	C	-0.011946	0.0018	0.431325	0.4252	PCa	16	56999328	0.0081	140254	0.8243	0.00189	2.69998e-10	520647	36.4517	7.00074e-05
rs115202835	A	G	A	G	0.027219	0.0021	0.067747	0.0656	PCa	6	45533239	0.0164	140254	0.8971	0.003757	4.5196e-13	520654	48.7291	9.35833e-05
rs115340020	A	G	A	G	-0.094321	-0.0298	0.027188	0.0215	PCa	1	92766438	0.0305	140254	0.3285	0.005802	2.22024e-59	520494	245.06	0.000470601
rs11557154	T	C	T	C	0.031988	-0.0111	0.127576	0.1307	PCa	9	34107505	0.012	140254	0.3533	0.002794	2.63998e-30	520193	118.513	0.000227772
rs11590380	C	T	C	T	0.024736	0.0231	0.679418	0.6864	PCa	1	185400939	0.0089	140254	0.00939399	0.002083	1.69005e-32	478116	127.472	0.000266542
rs11602323	G	T	G	T	0.06519	-0.0041	0.123096	0.1254	PCa	11	122519281	0.0133	140254	0.760901	0.002862	9.22571e-115	521562	478.953	0.000917462
rs11629297	G	C	G	C	0.061045	0.0183	0.732661	0.7103	PCa	14	103840904	0.0093	140254	0.0481404	0.002145	3.7325e-178	521591	762.536	0.00145981
rs11631419	T	C	T	C	-0.01168	0.0162	0.572619	0.5641	PCa	15	86288673	0.008	140254	0.0431797	0.001894	7.15995e-10	520192	34.7368	6.67723e-05
rs11644125	T	C	T	C	-0.019445	0.0049	0.597948	0.5899	PCa	16	57058974	0.0083	140254	0.5559	0.001921	4.73042e-24	520654	94.6716	0.000181799
rs11655888	T	C	T	C	-0.014142	-0.01	0.180123	0.1853	PCa	17	79389411	0.0113	140254	0.3723	0.002545	2.83002e-08	477037	28.1804	5.90703e-05
rs116619972	A	G	A	G	-0.040259	-0.0187	0.026454	0.0229	PCa	5	32214314	0.0279	140254	0.5021	0.005861	6.72977e-12	521131	43.5098	8.34841e-05
rs11713343	A	G	A	G	-0.026259	0.0146	0.196605	0.1928	PCa	3	128185399	0.0107	140254	0.1704	0.002392	5.23962e-28	519112	113.101	0.000217826
rs11723621	G	A	G	A	-0.013213	-0.0026	0.290773	0.2769	PCa	4	72615362	0.0091	140254	0.777499	0.002061	1.47999e-10	521593	37.5608	7.20066e-05
rs11792030	A	G	A	G	0.02217	0.0062	0.103551	0.1051	PCa	9	130732588	0.0141	140254	0.66	0.003107	1e-12	521579	47.5994	9.12518e-05
rs1180658	A	C	A	C	-0.012535	0.0032	0.633894	0.6445	PCa	10	61645945	0.0086	140254	0.7122	0.001945	1.19001e-10	520655	37.9738	7.29293e-05
rs118083884	A	G	A	G	-0.096502	0.0047	0.016672	0.0173	PCa	17	16522922	0.0341	140254	0.89	0.008517	1.00995e-29	477020	145.7	0.000305344
rs11844354	G	A	G	A	-0.012539	-0.0075	0.226227	0.2312	PCa	14	35356986	0.0095	140254	0.428	0.002243	2.32001e-08	521593	28.7124	5.50445e-05
rs11854390	T	C	T	C	0.04248	0.0134	0.562044	0.5686	PCa	15	80224817	0.0082	140254	0.1001	0.001892	1.25893e-111	521592	463.785	0.000888382
rs11857609	C	T	C	T	0.023258	0.0266	0.759798	0.7545	PCa	15	66095270	0.0094	140254	0.00493003	0.002198	3.99025e-26	521591	103.007	0.000197447
rs11965885	T	G	T	G	-0.010796	-0.0305	0.581843	0.5783	PCa	6	43693094	0.0083	140254	0.000216302	0.001925	2.09002e-08	519571	29.4693	5.67154e-05
rs12055642	C	T	C	T	0.018089	0.0077	0.199011	0.1867	PCa	6	135079040	0.0104	140254	0.457999	0.002337	1.03992e-14	521588	54.4171	0.000104319
rs12118443	A	G	A	G	-0.018028	0.0153	0.489432	0.4882	PCa	1	90038588	0.0081	140254	0.0580898	0.001863	4.00037e-22	521588	84.7362	0.000162432
rs12144117	T	C	T	C	-0.014095	-0.0112	0.215407	0.2265	PCa	1	9182141	0.0099	140254	0.2602	0.002289	7.62992e-10	520509	34.956	6.71528e-05
rs12147629	G	A	G	A	0.016563	-0.0178	0.31157	0.3224	PCa	14	75307588	0.0086	140254	0.0381303	0.002024	2.90001e-16	521593	61.3912	0.000117686
rs12198236	C	T	C	T	-0.010361	-0.015	0.562093	0.5542	PCa	6	111111127	0.0081	140254	0.0634293	0.001892	4.45995e-08	521594	27.5663	5.28474e-05
rs12207691	G	A	G	A	-0.011668	0.0228	0.304304	0.2796	PCa	6	89832717	0.0093	140254	0.01392	0.002031	9.49008e-09	521593	30.0682	5.76435e-05
rs12306790	T	C	T	C	0.019129	-0.0109	0.714634	0.7134	PCa	12	89864047	0.0096	140254	0.2541	0.002066	2.22024e-20	521594	77.857	0.000149245
rs12327253	G	A	G	A	0.017782	0.0164	0.293564	0.3092	PCa	18	20719164	0.0099	140254	0.0985099	0.002112	4.05042e-17	521581	68.4141	0.00013115
rs12332674	G	T	G	T	-0.016504	-0.0323	0.152382	0.1686	PCa	5	132322852	0.0116	140254	0.00521099	0.002625	3.32997e-10	521592	36.7032	7.03627e-05
rs12376511	C	T	C	T	-0.048585	0.0196	0.163934	0.1662	PCa	9	22142756	0.0107	140254	0.0658097	0.002529	3.44033e-82	521592	337.719	0.000647059
rs12461422	T	C	T	C	-0.016008	-0.0018	0.283017	0.2973	PCa	19	3167542	0.0098	140254	0.856	0.002202	3.76964e-13	478115	49.7282	0.000103998
rs12480462	T	C	T	C	-0.030991	-0.0028	0.31601	0.3451	PCa	20	31065178	0.0086	140254	0.7435	0.00203	1.44012e-52	521591	216.652	0.000415195
rs12480732	T	C	T	C	0.054282	0.0058	0.257776	0.2566	PCa	20	31191015	0.0102	140254	0.5722	0.002188	8.57038e-136	520647	587.696	0.00112751
rs12522498	G	A	G	A	-0.010937	0.0001	0.360634	0.3594	PCa	5	156802019	0.0085	140254	0.9913	0.001949	2.04998e-08	520190	28.6965	5.51623e-05
rs12530071	C	T	C	T	-0.014689	0.0121	0.224608	0.2396	PCa	6	2886067	0.0095	140254	0.1993	0.002241	5.77963e-11	520190	39.0981	7.51555e-05
rs12542907	G	C	G	C	-0.024199	0.0087	0.398926	0.3919	PCa	8	68813188	0.0087	140254	0.3198	0.001911	1.00995e-36	521591	146.52	0.000280831
rs12694733	A	G	A	G	-0.011119	0.0133	0.582142	0.5792	PCa	2	228321982	0.0081	140254	0.1015	0.001889	4.06996e-09	520549	31.3117	6.01477e-05
rs12742428	G	A	G	A	-0.016747	0.0002	0.650574	0.6493	PCa	1	67426487	0.0083	140254	0.98	0.00203	1.67996e-16	478115	60.9739	0.000127513
rs12747432	T	G	T	G	-0.02404	0.0033	0.066638	0.0695	PCa	1	198566554	0.0158	140254	0.833	0.003738	1.31e-10	521590	37.5	7.18904e-05
rs12756133	A	G	A	G	0.01289	-0.0081	0.203774	0.1867	PCa	1	77949824	0.0103	140254	0.4285	0.002324	2.98003e-08	519506	28.0114	5.39164e-05
rs1283945	C	T	C	T	-0.034748	0.02	0.975589	0.9733	PCa	6	44572306	0.0275	140254	0.467599	0.006118	1.38e-08	521198	29.9757	5.75098e-05
rs12874404	G	A	G	A	-0.064503	-0.0188	0.055525	0.0595	PCa	13	108993494	0.0193	140254	0.3308	0.004124	4.18986e-55	520652	227.303	0.000436384
rs12934481	T	G	T	G	0.016179	0.0038	0.202264	0.1808	PCa	16	10988396	0.0117	140254	0.7453	0.002344	5.27959e-12	520653	43.9841	8.44717e-05
rs12941356	G	A	G	A	-0.017387	-0.0305	0.588457	0.5774	PCa	17	17716531	0.0081	140254	0.000169099	0.001989	2.45019e-18	478051	70.0079	0.000146423
rs12993696	G	A	G	A	-0.013558	0.0039	0.241702	0.2623	PCa	2	232272826	0.0098	140254	0.6902	0.002191	6.32004e-10	520650	35.0846	6.73816e-05
rs13027410	C	A	C	A	0.012109	-0.0007	0.317451	0.3174	PCa	2	128593058	0.0087	140254	0.9375	0.00207	5.01996e-09	484298	30.775	6.35414e-05
rs13032491	T	C	T	C	0.016018	-0.0035	0.139101	0.1231	PCa	2	161080233	0.0125	140254	0.7777	0.002733	4.71998e-09	520653	31.9966	6.1451e-05
rs13032786	G	C	G	C	0.020299	-0.0046	0.299909	0.3142	PCa	2	148803672	0.0088	140254	0.6026	0.002038	2.49e-23	520616	90.0982	0.000173031
rs13073885	C	T	C	T	0.012652	0.0068	0.315326	0.3185	PCa	3	119865160	0.0087	140254	0.4325	0.00201	3.16002e-10	521564	36.052	6.91181e-05
rs13077681	G	T	G	T	0.041426	0.0242	0.02315	0.0196	PCa	3	39149843	0.0318	140254	0.4465	0.006385	8.99083e-11	521590	40.4872	7.76166e-05
rs13094390	G	A	G	A	-0.020844	0.0153	0.115983	0.1301	PCa	3	71817778	0.013	140254	0.2401	0.002927	1.10994e-12	520654	46.3911	8.90937e-05
rs13167280	A	G	A	G	0.017435	0.0586	0.128106	0.1342	PCa	5	1280477	0.0119	140254	8.82206e-07	0.002996	6.07002e-09	474344	32.2129	6.79058e-05
rs13225324	A	G	A	G	0.012802	-0.0044	0.305023	0.3108	PCa	7	106517136	0.0087	140254	0.614301	0.002041	3.69003e-10	521576	36.244	6.94846e-05
rs13229868	A	G	A	G	0.015633	0.001	0.197255	0.1883	PCa	7	6881302	0.0117	140254	0.9311	0.002594	1.73002e-09	475605	36.8129	7.73963e-05
rs13238198	T	C	T	C	-0.021599	0.0007	0.107602	0.1066	PCa	7	49837504	0.0136	140254	0.9605	0.003013	7.87952e-13	521591	46.7353	8.95934e-05
rs13267464	T	C	T	C	-0.020483	0.0099	0.399388	0.4082	PCa	8	6906925	0.0086	140254	0.2456	0.001911	8.9002e-27	521591	105.008	0.000201283
rs13271228	G	T	G	T	-0.03058	0.0174	0.567054	0.5826	PCa	8	116597409	0.008	140254	0.0303697	0.001886	4.35011e-59	521592	239.604	0.000459159
rs1335929	C	T	C	T	0.016628	-0.007	0.570881	0.5512	PCa	1	221136787	0.0088	140254	0.427	0.001894	1.77011e-18	521591	70.6679	0.000135467
rs1367153	A	G	A	G	-0.011359	-0.0118	0.707555	0.6984	PCa	2	16641675	0.0087	140254	0.1729	0.002056	3.39e-08	520649	27.8024	5.33967e-05
rs138028125	G	C	G	C	0.135387	-0.0525	0.03476	0.0267	PCa	13	28712689	0.0294	140254	0.0742899	0.005559	6.19441e-131	517343	637.107	0.00122998
rs139271	C	T	C	T	-0.015295	0.0061	0.44222	0.4616	PCa	22	39487595	0.0085	140254	0.4747	0.001907	1.10994e-15	521593	60.2022	0.000115407
rs1400003	T	C	T	C	-0.012475	-0.0032	0.212658	0.2008	PCa	2	182961271	0.0105	140254	0.757201	0.002282	4.70002e-08	520653	27.1348	5.21142e-05
rs141936164	G	A	G	A	-0.018654	-0.0012	0.350763	0.3323	PCa	4	103401723	0.0085	140254	0.8917	0.001964	2.28981e-21	521589	82.6777	0.000158486
rs1425553	A	G	A	G	-0.011125	-0.0061	0.578634	0.5787	PCa	4	185396920	0.0089	140254	0.4881	0.001905	5.33998e-09	519571	31.3592	6.03523e-05
rs143273199	C	T	C	T	-0.066784	0.0027	0.259095	0.2547	PCa	19	45744552	0.0094	140254	0.7728	0.002145	1e-200	520150	892.215	0.00171237
rs144317085	T	A	T	A	0.061822	0.0268	0.034154	0.0378	PCa	4	105806108	0.0214	140254	0.2107	0.005227	3.10027e-32	521592	131.555	0.000252154
rs145447411	C	T	C	T	0.045684	-0.0373	0.023067	0.0176	PCa	2	182846767	0.0391	140254	0.3404	0.006336	5.79963e-13	520654	48.9784	9.4062e-05
rs145718079	A	G	A	G	-0.080235	0.0561	0.01018	0.0114	PCa	8	48641192	0.0433	140254	0.1952	0.009874	4.67951e-16	518605	67.2907	0.000129736
rs146039611	A	G	A	G	0.071441	0.0104	0.019361	0.0219	PCa	7	92323422	0.0299	140254	0.728299	0.007029	3.06973e-24	521134	101.017	0.000193804
rs146474125	A	G	A	G	-0.026777	-0.0085	0.040528	0.0433	PCa	22	31493622	0.02	140254	0.670199	0.004828	2.98999e-08	521592	29.0868	5.57624e-05
rs146681239	C	T	C	T	-0.011997	-0.0047	0.399438	0.3919	PCa	22	50767407	0.0086	140254	0.583001	0.001999	2.01002e-09	478109	33.0171	6.9053e-05
rs1468488	C	T	C	T	0.032537	-0.0015	0.272855	0.2765	PCa	22	17590744	0.009	140254	0.8681	0.002139	3.3597e-52	520190	218.616	0.000420086
rs147341073	G	A	G	A	-0.074659	0.0195	0.027837	0.0246	PCa	7	92381696	0.0276	140254	0.4803	0.005841	2.25009e-37	521594	157.405	0.000301686
rs149007767	T	C	T	C	-0.072233	-0.0015	0.16205	0.1546	PCa	7	50370254	0.0132	140254	0.9078	0.002651	1.96789e-163	521591	740.141	0.001417
rs149110519	T	C	T	C	0.074605	0.0266	0.036036	0.0343	PCa	6	144385777	0.0264	140254	0.313	0.005093	1.51008e-48	521590	201.772	0.00038669
rs149287489	G	A	G	A	-0.031801	-0.0168	0.078545	0.0776	PCa	19	54295392	0.0172	140254	0.3275	0.003703	9.36052e-18	520135	76.1525	0.000146388
rs149902937	A	G	A	G	-0.018768	0.0111	0.095147	0.0821	PCa	8	74928829	0.0171	140254	0.5141	0.003291	1.21001e-08	519733	31.5243	6.06512e-05
rs150042404	T	C	T	C	0.055059	-0.0295	0.012654	0.019	PCa	13	28656796	0.0382	140254	0.439	0.009919	2.91998e-08	517305	39.1889	7.57502e-05
rs150449635	C	T	C	T	0.14024	-0.029	0.022455	0.0215	PCa	2	111752151	0.0326	140254	0.3744	0.006704	4.24033e-97	520651	449.93	0.000863423
rs1535701	G	T	G	T	0.020771	0.0066	0.621414	0.6356	PCa	1	93805201	0.0084	140254	0.4303	0.001925	4.05976e-27	521571	105.899	0.000202997
rs1587222	G	A	G	A	0.013851	0.0192	0.701806	0.695	PCa	4	79515724	0.0088	140254	0.0291897	0.002057	1.71989e-11	520512	41.7998	8.02986e-05
rs1594541	C	T	C	T	0.015743	0.0026	0.195904	0.1968	PCa	17	32654403	0.0104	140254	0.8045	0.002369	3.12033e-11	520194	40.6215	7.80829e-05
rs1611236	A	G	A	G	-0.03374	-0.0427	0.322944	0.3086	PCa	6	29748690	0.0086	140254	7.72805e-07	0.002007	2.27982e-63	519103	258.548	0.00049782
rs16831132	T	C	T	C	-0.013584	0.0238	0.39739	0.4003	PCa	3	159923303	0.0084	140254	0.00476102	0.001931	2.07014e-12	520651	46.0176	8.83769e-05
rs16939607	A	G	A	G	-0.025208	0.0153	0.146042	0.1359	PCa	8	79013333	0.012	140254	0.2016	0.002656	2.42996e-21	520192	82.4619	0.000158497
rs16940328	A	G	A	G	0.038726	-0.0242	0.1123	0.1143	PCa	16	86076108	0.0137	140254	0.0788406	0.003003	5.14991e-38	521588	156.005	0.000299007
rs16978176	C	T	C	T	-0.025359	-0.0151	0.465252	0.4541	PCa	17	72761242	0.0083	140254	0.0678797	0.001908	2.89001e-40	520508	166.609	0.000319987
rs17005891	A	G	A	G	-0.050963	0.0049	0.184381	0.1916	PCa	4	83547862	0.01	140254	0.6254	0.002417	1.15001e-98	520648	407.031	0.000781166
rs17011726	G	C	G	C	-0.022772	-0.0051	0.233294	0.2179	PCa	10	50264204	0.0097	140254	0.6036	0.002221	1.22999e-24	521591	96.7777	0.000185509
rs17086239	C	G	C	G	-0.068559	0.0176	0.041159	0.0425	PCa	13	28611186	0.0232	140254	0.4487	0.00476	5.45004e-47	521590	193.58	0.000370997
rs17156536	A	C	A	C	0.024733	-0.0099	0.159358	0.1688	PCa	7	28279488	0.0112	140254	0.3768	0.002577	8.65964e-22	520652	85.3468	0.000163896
rs17196752	T	C	T	C	-0.072454	0.0223	0.189945	0.1959	PCa	20	48887268	0.0101	140254	0.0269898	0.002408	8.09096e-199	520194	841.714	0.00161546
rs17387886	C	G	C	G	-0.027781	0.0004	0.173567	0.1849	PCa	1	43419705	0.0112	140254	0.9686	0.002504	1.45011e-28	521590	115.512	0.000221412
rs1749824	A	C	A	C	-0.011909	0.0126	0.432497	0.4312	PCa	10	80923862	0.0082	140254	0.1248	0.00196	1.26e-09	478114	33.2884	6.96197e-05
rs17498743	G	T	G	T	-0.018259	0.007	0.17382	0.1816	PCa	13	108916149	0.0105	140254	0.5045	0.002489	2.26986e-13	521592	49.9495	9.57543e-05
rs17544073	T	C	T	C	0.011294	0.0554	0.449385	0.4394	PCa	7	47451572	0.008	140254	3.35738e-12	0.001879	1.91999e-09	521593	32.9269	6.31237e-05
rs17575497	T	C	T	C	0.366555	-0.0004	0.013208	0.0202	PCa	1	92315896	0.0328	140254	0.9914	0.009065	1e-200	521131	1831.65	0.00350244
rs17656204	T	C	T	C	-0.054151	-0.0072	0.321977	0.3071	PCa	5	149501803	0.0091	140254	0.4261	0.002035	6.77642e-156	519114	665.474	0.0012803
rs17700436	T	C	T	C	-0.028498	0.0013	0.057432	0.057	PCa	7	17167825	0.0179	140254	0.9436	0.004027	1.53003e-12	521577	45.8651	8.79276e-05
rs1772143	A	T	A	T	0.019914	-0.04	0.413178	0.4175	PCa	1	205799987	0.008	140254	6.59402e-07	0.001894	8.10961e-26	521556	100.317	0.000192305
rs17731	A	G	A	G	-0.014337	0.0048	0.373507	0.3534	PCa	10	3821561	0.0091	140254	0.5985	0.001938	1.45011e-13	519568	49.9857	9.6197e-05
rs17758695	T	C	T	C	-0.109272	0.0122	0.028765	0.0211	PCa	18	60920854	0.0387	140254	0.7526	0.005762	3.89045e-80	519549	346.859	0.00066717
rs17776203	C	A	C	A	-0.010604	-0.0011	0.443406	0.4301	PCa	10	115848372	0.0084	140254	0.8913	0.001913	3.07001e-08	520113	28.869	5.55021e-05
rs1781799	T	C	T	C	0.011157	-0.0125	0.612681	0.609	PCa	10	79697211	0.0091	140254	0.17	0.001931	7.82997e-09	520653	30.7611	5.90783e-05
rs17860428	A	G	A	G	-0.015614	-0.05	0.179529	0.1861	PCa	2	202151400	0.0104	140254	1.426e-06	0.002431	1.38998e-10	520651	37.3968	7.18218e-05
rs1800973	A	C	A	C	0.113424	-0.0181	0.061915	0.0717	PCa	12	69744014	0.0175	140254	0.2999	0.003883	1.64059e-187	520190	778.555	0.00149444
rs181407	G	C	G	C	0.011444	-0.0051	0.511885	0.5001	PCa	22	18235288	0.0081	140254	0.5259	0.001949	4.47003e-09	478113	31.2924	6.54456e-05
rs1822534	G	A	G	A	-0.030979	0.0096	0.394011	0.3793	PCa	3	12266804	0.0084	140254	0.2559	0.001911	4.69029e-59	521585	239.145	0.000458287
rs183363123	T	C	T	C	0.062591	-0.0257	0.020836	0.02	PCa	9	113731746	0.0328	140254	0.4323	0.00662	3.44033e-21	521566	83.3877	0.000159854
rs1863219	G	C	G	C	0.018431	0.0044	0.512267	0.5159	PCa	2	160418171	0.0081	140254	0.583399	0.001867	5.94977e-23	520653	88.3952	0.000169749
rs1863651	T	A	T	A	-0.016734	-0.0057	0.699445	0.708	PCa	8	82066998	0.0092	140254	0.5377	0.002057	4.32016e-16	520513	61.29	0.000117735
rs1869365	C	T	C	T	0.020982	0.0129	0.231166	0.2363	PCa	17	40293865	0.0094	140254	0.1683	0.002226	4.54046e-21	521583	81.6341	0.000156488
rs188175496	T	C	T	C	-0.092901	0.0048	0.024394	0.0228	PCa	13	28595940	0.0321	140254	0.8799	0.006733	2.93022e-43	520119	213.752	0.000410798
rs188393352	G	C	G	C	0.086506	-0.0185	0.010149	0.0093	PCa	1	28254136	0.0511	140254	0.7171	0.0102	2.35993e-17	474701	71.384	0.000150354
rs1885525	A	G	A	G	0.012936	0.004	0.506048	0.5088	PCa	11	33904180	0.0081	140254	0.6223	0.001888	7.62079e-12	520511	43.5485	8.36578e-05
rs1889033	G	A	G	A	-0.015731	-0.0157	0.485351	0.4926	PCa	1	53211887	0.0081	140254	0.0517905	0.001863	3.1798e-17	521570	64.4876	0.000123626
rs1892548	C	T	C	T	-0.062797	-0.008	0.654819	0.6497	PCa	13	41002641	0.0089	140254	0.3687	0.001987	1e-200	520653	929.821	0.00178269
rs1902796	G	A	G	A	-0.011801	-0.0019	0.735738	0.7204	PCa	5	161368942	0.009	140254	0.8314	0.002127	2.97002e-08	521593	28.2476	5.41534e-05
rs190982	A	G	A	G	-0.012414	-0.0115	0.602656	0.6338	PCa	5	88223420	0.0091	140254	0.2075	0.001944	1.76999e-10	520652	38.4299	7.38057e-05
rs1930303	A	G	A	G	-0.061771	0.0174	0.66324	0.6572	PCa	9	114071879	0.0087	140254	0.0458596	0.002001	1e-200	520514	888.718	0.00170447
rs1933295	G	A	G	A	-0.02438	0.004	0.776592	0.7719	PCa	1	62107021	0.0104	140254	0.6997	0.002335	1.7398e-25	478114	98.6302	0.000206248
rs1954735	C	T	C	T	0.020807	-0.0015	0.168423	0.1691	PCa	8	108239325	0.0106	140254	0.8842	0.002504	1.00995e-16	521590	63.2608	0.00012127
rs1967309	G	A	G	A	-0.022132	0.0107	0.603077	0.5981	PCa	16	4065583	0.0089	140254	0.2305	0.001924	1.42988e-30	520655	122.124	0.000234504
rs1970364	T	C	T	C	0.019264	0.0102	0.264825	0.2815	PCa	6	113969527	0.0091	140254	0.2581	0.002125	1.32008e-19	520644	75.2448	0.000144502
rs1976633	G	A	G	A	-0.016163	0.0149	0.834784	0.8336	PCa	3	141650739	0.011	140254	0.1743	0.002511	1.25e-10	521592	37.5891	7.2061e-05
rs1992057	A	G	A	G	0.012056	-0.0029	0.431615	0.4275	PCa	10	98427670	0.0085	140254	0.7317	0.001901	2.34002e-10	521589	37.1993	7.13141e-05
rs199498839	G	C	G	C	-0.025224	-0.0089	0.084693	0.0874	PCa	4	157725371	0.0148	140254	0.5452	0.003374	7.93963e-14	519506	51.2514	9.86443e-05
rs1997577	T	A	T	A	-0.029591	-0.0108	0.154954	0.1614	PCa	21	16371102	0.0116	140254	0.3491	0.002601	5.79963e-30	521593	119.636	0.000229315
rs2007483	A	T	A	T	-0.023714	0.0016	0.382309	0.3843	PCa	18	77476131	0.0083	140254	0.8469	0.001934	1.63005e-34	521591	138.571	0.000265598
rs200910839	A	G	A	G	-0.018352	-0.0113	0.403454	0.4005	PCa	4	110887989	0.0082	140254	0.1695	0.001912	8.82064e-22	521593	84.574	0.000162119
rs2013605	T	G	T	G	0.018187	0.0251	0.102362	0.107	PCa	18	19726151	0.0136	140254	0.0637602	0.003113	5.26999e-09	520649	31.6493	6.07844e-05
rs2018092	C	T	C	T	-0.01154	0.0032	0.614987	0.5958	PCa	3	185903842	0.0087	140254	0.714801	0.001922	1.97002e-09	520464	32.8247	6.30642e-05
rs201905276	A	G	G	T	-0.025529	0.0513	0.064205	0.0141	PCa	13	41658747	0.0395	140254	0.1948	0.003965	1.25e-10	520513	40.7674	7.83154e-05
rs201905276	A	G	A	G	-0.025529	-0.0026	0.064205	0.0628	PCa	13	41658744	0.0179	140254	0.8861	0.003965	1.25e-10	520513	40.7674	7.83154e-05
rs2022003	T	A	T	A	0.016809	0.0226	0.279384	0.2876	PCa	1	158586966	0.009	140254	0.0122699	0.002073	5.41003e-16	521591	59.347	0.000113768
rs2038700	C	T	C	T	0.039975	0.0055	0.394192	0.3956	PCa	14	25461989	0.0084	140254	0.5145	0.001919	2.80996e-96	521588	398.39	0.00076322
rs205422	C	T	C	T	0.012805	-0.0251	0.697421	0.7093	PCa	16	28076858	0.0094	140254	0.00765297	0.002092	9.49008e-10	520509	36.0231	6.92027e-05
rs2063996	C	T	C	T	-0.011333	0.0091	0.625943	0.6226	PCa	14	75820645	0.0084	140254	0.2757	0.001949	6.19998e-09	520192	31.2883	6.0144e-05
rs2084312	T	C	T	C	0.037684	0.0199	0.800313	0.79	PCa	17	72695211	0.0101	140254	0.0474898	0.002351	8.97016e-58	520512	236.364	0.000453893
rs2106135	T	C	T	G	-0.052526	-0.0803	0.018357	0.0007	PCa	7	92299964	0.3202	140254	0.8019	0.007005	6.75927e-14	521588	51.8686	9.94338e-05
rs2106135	T	C	T	C	-0.052526	-0.003	0.018357	0.0218	PCa	7	92299964	0.0291	140254	0.9173	0.007005	6.75927e-14	521588	51.8686	9.94338e-05
rs2136451	A	G	A	G	0.015051	-0.0095	0.298482	0.3088	PCa	2	64993045	0.0092	140254	0.3038	0.002047	1.99986e-13	520194	49.3542	9.48675e-05
rs2176777	C	G	C	G	0.054647	0.0066	0.812825	0.8193	PCa	16	86012521	0.0114	140254	0.5623	0.002429	5.52077e-112	521594	474.389	0.000908673
rs2184697	G	T	G	T	-0.014711	-0.008	0.292709	0.289	PCa	10	89851815	0.0089	140254	0.3653	0.00207	1.22999e-12	520192	46.6177	8.96084e-05
rs2213290	T	C	T	C	0.035585	-0.0043	0.407826	0.385	PCa	3	46406367	0.0085	140254	0.6093	0.001932	1.10994e-75	521590	319.215	0.000611629
rs2228467	C	T	C	T	0.157057	0.0002	0.061974	0.0665	PCa	3	42906116	0.0166	140254	0.9915	0.003864	1e-200	520192	1496.17	0.00286793
rs2239630	G	A	G	A	0.048843	-0.0059	0.555952	0.5324	PCa	14	23589349	0.0083	140254	0.4711	0.001897	4.67735e-146	521592	615.098	0.00117788
rs224111	A	G	A	G	-0.020934	0.0014	0.390158	0.3955	PCa	10	64552010	0.0082	140254	0.8668	0.00192	1.16011e-27	521589	108.796	0.000208541
rs2253843	G	A	G	A	-0.013064	0.0236	0.278303	0.2694	PCa	9	130313865	0.0097	140254	0.0145801	0.002133	9.3901e-10	520473	35.6848	6.85575e-05
rs2273215	A	G	A	G	-0.01813	-0.0062	0.458222	0.4508	PCa	6	170586082	0.009	140254	0.4894	0.001963	2.72019e-20	477174	77.888	0.000163201
rs2274664	T	C	T	C	-0.015167	0.0039	0.580335	0.5756	PCa	1	54704629	0.0086	140254	0.6466	0.001918	2.74979e-15	519571	58.2243	0.00011205
rs2295481	T	C	T	C	-0.015251	-0.0208	0.207397	0.2038	PCa	20	61574727	0.0101	140254	0.0395804	0.002338	7.1499e-11	521591	39.8885	7.64689e-05
rs2302774	T	G	T	G	-0.024203	0.0071	0.382509	0.3761	PCa	17	38183090	0.0082	140254	0.3901	0.001932	5.67937e-36	521587	144.374	0.00027672
rs231988	C	T	C	T	0.025769	0.0006	0.868197	0.869	PCa	3	172276979	0.0124	140254	0.9615	0.002888	4.79954e-19	478118	72.6724	0.000151974
rs2327028	T	C	T	C	-0.011197	0.0047	0.474846	0.4848	PCa	20	8140925	0.008	140254	0.562	0.001883	2.80001e-09	521592	32.616	6.25278e-05
rs2338021	C	T	C	T	-0.031703	0.0091	0.879688	0.8748	PCa	5	71749094	0.0123	140254	0.4626	0.002879	3.63999e-28	520513	110.762	0.000212749
rs2371108	T	G	T	G	0.01062	-0.0106	0.38831	0.3986	PCa	3	27757018	0.0082	140254	0.1976	0.001915	3.01002e-08	520647	27.8969	5.35783e-05
rs238136	G	A	G	A	-0.014997	0.0073	0.250043	0.2561	PCa	18	3448755	0.0108	140254	0.4984	0.002226	1.67996e-11	520187	43.882	8.43509e-05
rs2385094	C	T	C	T	-0.023922	-0.0138	0.122214	0.1293	PCa	8	126356449	0.0122	140254	0.2577	0.002877	9.72971e-17	521592	64.0499	0.000122782
rs2504209	G	A	G	A	0.018355	0.0071	0.81111	0.8131	PCa	13	28546766	0.0112	140254	0.526	0.002421	3.58014e-14	521592	53.8522	0.000103235
rs2523562	T	C	T	C	-0.068474	-0.0176	0.245752	0.2346	PCa	6	31330618	0.0094	140254	0.0606597	0.00217	1e-200	520514	906.318	0.00173817
rs2535393	C	T	C	T	-0.015226	0.0128	0.598517	0.5887	PCa	12	711662	0.0086	140254	0.134	0.001929	3.13979e-15	518765	57.8049	0.000111415
rs2548257	A	C	A	C	0.012909	-0.0049	0.653021	0.6593	PCa	5	100162317	0.0084	140254	0.5605	0.001966	5.35057e-11	520514	39.3107	7.55171e-05
rs2646421	C	G	C	G	-0.02609	-0.0014	0.377773	0.38	PCa	10	8467155	0.0083	140254	0.8671	0.001939	3.2802e-41	518763	166.06	0.000320006
rs2651369	G	C	G	C	0.014146	-0.0076	0.325619	0.3523	PCa	12	32552769	0.0086	140254	0.3751	0.001997	1.45011e-12	521581	45.8429	8.78845e-05
rs2665405	A	G	A	G	0.038394	0.0022	0.548346	0.5421	PCa	17	57875292	0.0081	140254	0.788401	0.001876	5.37032e-93	521592	381.123	0.000730159
rs2711981	T	C	T	C	-0.0216	0.0246	0.663087	0.65	PCa	4	39039258	0.0085	140254	0.00365999	0.001986	1.59001e-27	520191	108.462	0.000208461
rs2729450	C	T	C	T	-0.030635	0.0069	0.524171	0.5047	PCa	17	28088459	0.0081	140254	0.3928	0.001881	1.35988e-59	521584	244.297	0.000468155
rs2734047	G	A	G	A	0.077151	-0.0254	0.635458	0.6539	PCa	3	128292844	0.0087	140254	0.00339297	0.001952	1e-200	521587	1442.36	0.0027577
rs2734442	A	G	A	G	-0.041999	0.0013	0.875502	0.8735	PCa	12	10600368	0.0121	140254	0.9147	0.002846	2.99985e-49	520195	200.106	0.000384528
rs2784250	G	T	G	T	-0.016907	-0.0015	0.140201	0.1475	PCa	1	221060393	0.0116	140254	0.9001	0.002685	3.11e-10	521583	35.9472	6.89146e-05
rs2786487	C	G	C	G	0.0148	0.0016	0.558639	0.5555	PCa	1	42368339	0.0081	140254	0.8445	0.001877	3.32966e-15	521591	56.345	0.000108014
rs2797681	C	G	C	G	-0.01482	0.008	0.255654	0.2379	PCa	6	137593036	0.011	140254	0.4682	0.002297	1.13999e-10	520509	43.5129	8.35899e-05
rs2810883	T	C	T	C	-0.012614	0.0006	0.544768	0.5599	PCa	1	89332165	0.0083	140254	0.9376	0.001878	1.93999e-11	521591	41.1665	7.89187e-05
rs2817441	T	C	T	C	-0.02173	-0.0055	0.279268	0.2824	PCa	6	156938699	0.0096	140254	0.5675	0.0021	4.66982e-25	519571	98.7806	0.000190084
rs2834670	G	A	G	A	0.026935	0.0042	0.176408	0.1929	PCa	21	36280376	0.0135	140254	0.754201	0.002965	1.10994e-19	520515	109.754	0.000210812
rs2836220	C	A	C	A	-0.011367	-0.0068	0.338458	0.3709	PCa	21	39600499	0.0083	140254	0.4109	0.001982	1.01e-08	521592	30.1814	5.78607e-05
rs28367597	G	C	G	C	-0.020315	0.0151	0.272849	0.2974	PCa	6	31260262	0.0087	140254	0.0813992	0.002101	4.39036e-22	520509	85.2531	0.000163761
rs284324	A	G	A	G	0.02119	0.0077	0.495314	0.5202	PCa	1	10724236	0.0081	140254	0.3433	0.00197	5.94019e-27	477177	107.145	0.000224488
rs2846573	T	C	T	C	-0.010792	-0.0083	0.351779	0.3568	PCa	18	841779	0.009	140254	0.3557	0.001972	4.51004e-08	519100	27.5741	5.31162e-05
rs28498283	T	A	T	A	0.021103	0.006	0.257557	0.262	PCa	2	43360065	0.0092	140254	0.513	0.002169	2.40991e-22	521586	88.8495	0.000170316
rs28612496	A	G	A	G	0.014459	0.0246	0.172531	0.171	PCa	4	148291438	0.0107	140254	0.0214699	0.002482	5.81996e-09	521591	31.1373	5.96933e-05
rs28722705	T	A	T	A	0.034302	-0.0144	0.149045	0.1385	PCa	5	55453942	0.012	140254	0.2299	0.002634	1e-38	521582	155.72	0.000298465
rs28723530	A	C	A	C	-0.015308	-0.0669	0.134572	0.1358	PCa	4	106426718	0.0117	140254	1.158e-08	0.002758	2.93002e-08	521592	28.4713	5.45824e-05
rs2885735	G	A	G	A	0.014255	-0.0002	0.82342	0.8465	PCa	7	949115	0.0125	140254	0.9891	0.002608	4.70999e-08	475157	28.0796	5.90918e-05
rs290243	A	G	A	G	0.014337	0.0017	0.214516	0.2287	PCa	9	93571337	0.0097	140254	0.858	0.002274	2.99999e-10	520651	36.0679	6.92697e-05
rs2927	C	T	C	T	-0.016559	0.0045	0.580121	0.5807	PCa	6	16758112	0.0083	140254	0.5883	0.001898	2.84971e-18	520189	69.496	0.00013358
rs2957873	A	G	A	G	-0.021093	-0.0103	0.808507	0.7965	PCa	11	47249294	0.0101	140254	0.3062	0.002384	9.44061e-19	520191	71.6747	0.000137766
rs2978889	A	G	A	G	-0.019138	0.0037	0.503921	0.4809	PCa	8	6697316	0.0082	140254	0.6557	0.001885	3.43005e-24	518763	95.0134	0.00018312
rs30102	C	G	C	G	-0.013036	-0.0123	0.316993	0.3039	PCa	2	237817538	0.0088	140254	0.1614	0.002014	9.89008e-11	520647	38.315	7.35857e-05
rs3012415	T	C	T	C	0.020349	0.0008	0.822848	0.8262	PCa	6	170489464	0.0116	140254	0.9424	0.002546	1.36994e-15	478118	57.7257	0.000120721
rs3014807	T	G	T	G	0.025554	-0.0305	0.118614	0.1117	PCa	1	153368020	0.013	140254	0.0188999	0.002989	1.31009e-17	486333	66.4114	0.000136537
rs3027012	T	C	T	C	0.028123	-0.0014	0.182687	0.1798	PCa	1	159174123	0.0107	140254	0.8961	0.002424	4.37019e-31	521589	123.22	0.000236183
rs3111414	G	C	G	C	0.017402	0.0108	0.794447	0.7889	PCa	2	8443859	0.0098	140254	0.2736	0.002313	5.61953e-14	519576	51.3936	9.89047e-05
rs31243	G	A	G	A	-0.022555	-0.0107	0.09625	0.1087	PCa	5	75594360	0.0137	140254	0.4362	0.003179	1.3499e-12	520193	46.0434	8.85044e-05
rs3128959	A	G	A	G	0.031818	0.025	0.120518	0.1136	PCa	6	33048380	0.0124	140254	0.0433501	0.00289	3.74024e-28	521584	111.962	0.000214612
rs3177609	C	T	C	T	0.031206	-0.0131	0.077556	0.0772	PCa	18	74071078	0.017	140254	0.4399	0.003521	8.26038e-19	521593	72.6865	0.000139335
rs3184504	C	T	C	T	-0.047075	0.0187	0.517396	0.5189	PCa	12	111884608	0.0082	140254	0.0218102	0.001872	1.58125e-139	519112	575.131	0.00110669
rs329125	A	C	A	C	-0.016638	0.0232	0.207081	0.1955	PCa	5	133871101	0.0103	140254	0.0242399	0.002346	1.38007e-12	520190	47.2936	9.09078e-05
rs333947	A	G	A	G	0.036848	0.0015	0.150214	0.1562	PCa	1	110470764	0.0121	140254	0.9032	0.002635	2.21004e-44	519569	180.166	0.000346639
rs34097845	T	C	T	C	-0.100554	0.0363	0.05601	0.0555	PCa	17	56358429	0.0195	140254	0.0627307	0.00424	2.99226e-124	519714	556.277	0.00106921
rs34236350	T	C	T	C	-0.032235	0.0048	0.182541	0.1937	PCa	2	241568326	0.0107	140254	0.651799	0.002507	8.43918e-38	477175	148.021	0.000310107
rs34281413	T	C	T	C	-0.021083	-0.018	0.137178	0.1329	PCa	3	136461860	0.012	140254	0.1326	0.002706	7.00971e-15	521588	54.8875	0.000105221
rs34417629	A	G	A	G	0.013122	0.0167	0.23399	0.2314	PCa	1	54955589	0.0101	140254	0.097499	0.002203	2.65003e-09	521590	32.1972	6.17251e-05
rs34478611	A	G	A	G	0.013464	-0.0032	0.241781	0.2227	PCa	9	35753898	0.0097	140254	0.7413	0.002185	7.35005e-10	520652	34.6076	6.64653e-05
rs34505104	G	A	G	A	-0.033131	-0.007	0.305345	0.3002	PCa	22	24624609	0.0093	140254	0.4529	0.002083	6.3797e-57	521575	242.984	0.000465649
rs34600126	T	G	T	G	0.022368	-0.0007	0.217724	0.2111	PCa	20	1597433	0.01	140254	0.9442	0.002266	6.02976e-23	521590	88.9107	0.000170432
rs34743120	A	G	A	G	-0.046726	-0.0149	0.020053	0.0279	PCa	2	182425330	0.0316	140254	0.636099	0.00679	6.15035e-12	520654	44.6803	8.58083e-05
rs34746889	C	G	C	G	-0.058229	-0.0156	0.017439	0.0137	PCa	16	67221444	0.0409	140254	0.703301	0.007327	1.99986e-15	517523	60.1409	0.000116196
rs35068491	C	T	C	T	0.014581	0.0167	0.20924	0.1968	PCa	21	36238307	0.0108	140254	0.1208	0.00235	5.68002e-10	521588	36.6988	7.03548e-05
rs35108724	A	G	A	G	-0.022858	-0.0078	0.056937	0.054	PCa	8	38888285	0.0194	140254	0.689	0.004105	2.63003e-08	521594	29.2684	5.61102e-05
rs35979828	T	C	T	C	-0.046061	0.0072	0.070849	0.0652	PCa	12	54685880	0.0185	140254	0.6982	0.003696	1.27997e-35	520191	145.345	0.000279329
rs360017	G	A	G	A	-0.024481	-0.0168	0.775236	0.7868	PCa	5	173207353	0.0102	140254	0.0995199	0.002251	1.61994e-27	520655	108.765	0.000208857
rs36026517	C	G	C	G	-0.016699	0.0125	0.198672	0.1905	PCa	16	74597758	0.0111	140254	0.2597	0.002341	1.02e-12	520649	46.2319	8.87887e-05
rs36209093	T	C	T	C	-0.014405	-0.0163	0.662691	0.6136	PCa	1	110229787	0.0103	140254	0.1132	0.002267	2.15998e-10	518098	48.0671	9.27674e-05
rs370639456	A	C	A	C	0.020887	-0.0004	0.678986	0.6056	PCa	17	57311748	0.009	140254	0.9674	0.002094	2.11982e-23	518098	98.5511	0.000190181
rs370639456	A	C	GGT	G	0.020887	0.0635	0.678986	0.9987	PCa	17	57311747	0.1788	140254	0.7225	0.002094	2.11982e-23	518098	98.5511	0.000190181
rs370639456	A	C	A	C	0.020887	0.0239	0.678986	0.9725	PCa	17	57311749	0.0294	140254	0.4161	0.002094	2.11982e-23	518098	98.5511	0.000190181
rs3731211	A	T	A	T	0.028382	-0.0181	0.719766	0.7285	PCa	9	21986847	0.0089	140254	0.0409704	0.002081	2.51015e-42	521592	169.551	0.000324959
rs3731332	T	C	T	C	-0.108009	-0.0533	0.022895	0.0256	PCa	7	92300568	0.0269	140254	0.0470002	0.006386	4.00959e-64	520654	271.899	0.000521953
rs3761986	C	T	C	T	-0.012146	0.0054	0.394272	0.396	PCa	6	6680510	0.0084	140254	0.5176	0.00195	4.88e-10	516280	36.382	7.04645e-05
rs3762281	G	A	G	A	0.013022	-0.0107	0.505158	0.4981	PCa	1	156304782	0.008	140254	0.1826	0.001864	2.9703e-12	521592	44.2229	8.47772e-05
rs3789062	T	C	T	C	-0.020082	-0.0377	0.245372	0.246	PCa	2	111917317	0.0093	140254	4.69397e-05	0.002179	3.22033e-20	520653	77.7705	0.000149349
rs3795503	T	C	T	C	-0.01889	-0.0058	0.314513	0.3161	PCa	1	180905694	0.0096	140254	0.5487	0.002034	1.67996e-20	521586	80.2647	0.000153862
rs3808609	C	G	C	G	0.016911	-0.0096	0.318017	0.3242	PCa	8	59465377	0.0086	140254	0.2631	0.002008	3.86011e-17	521591	64.7108	0.000124049
rs3856364	G	C	G	C	0.012622	0.004	0.67981	0.6739	PCa	2	145477217	0.0087	140254	0.644401	0.002009	3.45001e-10	519575	36.038	6.93556e-05
rs3859570	C	T	C	T	-0.027849	-0.0033	0.424757	0.4159	PCa	19	18510925	0.0087	140254	0.6989	0.001998	3.97009e-44	478116	181.275	0.000379002
rs391023	T	C	T	C	-0.075903	-0.0061	0.366325	0.3651	PCa	16	85927814	0.0084	140254	0.4706	0.001942	1e-200	520192	1395.11	0.00267474
rs4082413	G	C	G	C	0.01535	0.0105	0.512206	0.5164	PCa	12	30783184	0.008	140254	0.1883	0.001866	2.06016e-16	521594	61.4203	0.000117741
rs41268099	A	G	A	G	0.029048	-0.0189	0.110855	0.1049	PCa	1	41328644	0.0141	140254	0.1814	0.002986	2.47002e-22	521591	86.7746	0.000166338
rs41313381	A	C	A	C	0.043019	0.048	0.030485	0.0258	PCa	1	79411968	0.0264	140254	0.0689493	0.005345	8.84912e-16	519116	56.7941	0.000109393
rs413141	G	A	G	A	0.043013	0.0061	0.862523	0.8436	PCa	19	6675989	0.0118	140254	0.604	0.002764	1.42004e-54	521593	228.956	0.000438763
rs41381344	A	G	A	G	0.029528	-0.018	0.036862	0.0419	PCa	9	130608946	0.0217	140254	0.4062	0.005259	2.01999e-08	478116	29.6023	6.19107e-05
rs41409548	A	G	A	G	-0.096493	-0.0106	0.033848	0.0428	PCa	22	17579495	0.0247	140254	0.667899	0.005685	1.49005e-64	520655	317.26	0.000608976
rs4142441	G	A	G	A	0.031012	-0.0032	0.151573	0.1622	PCa	20	42839620	0.0113	140254	0.774701	0.002648	1.22011e-31	520187	128.704	0.000247358
rs41430449	G	C	G	C	-0.030007	-0.013	0.066381	0.0659	PCa	7	50798525	0.017	140254	0.4439	0.00377	1.82012e-15	521592	58.2194	0.000111606
rs41552812	T	C	T	C	-0.071828	-0.0048	0.06205	0.019	PCa	6	32632689	0.0311	140254	0.8765	0.005094	4.10015e-45	490498	294.739	0.000600536
rs4240356	G	C	G	C	-0.023514	-0.0122	0.55045	0.5585	PCa	4	145042250	0.008	140254	0.129	0.001892	1.93999e-35	519506	142.196	0.00027364
rs4269828	G	A	G	A	0.012209	0.0043	0.560056	0.5647	PCa	1	235257838	0.0089	140254	0.6313	0.001915	1.88999e-10	521591	38.3161	7.34546e-05
rs4335411	A	G	A	G	-0.017413	0.0252	0.762473	0.7713	PCa	1	249191706	0.0122	140254	0.0398098	0.002412	5.51061e-13	499223	54.8349	0.000109828
rs4365101	A	G	A	G	-0.026771	-0.0278	0.068386	0.0787	PCa	12	108707583	0.0176	140254	0.1134	0.003761	1.13999e-12	521590	47.6356	9.13193e-05
rs4385425	G	A	G	A	-0.060104	0.0068	0.323914	0.3383	PCa	7	50307334	0.0093	140254	0.461	0.001999	1.27938e-198	521593	826.586	0.00158223
rs4411554	G	C	G	C	0.012567	-0.0021	0.714191	0.7058	PCa	17	1319765	0.0089	140254	0.8152	0.002108	2.58e-09	521590	33.6311	6.44738e-05
rs445611	G	A	G	A	0.016004	-0.0114	0.844726	0.8351	PCa	5	35396119	0.011	140254	0.3024	0.002607	8.58005e-10	521594	35.048	6.71895e-05
rs4462758	A	G	A	G	-0.032903	0.019	0.750205	0.7637	PCa	2	182045054	0.0093	140254	0.0412202	0.002155	1.42988e-52	519112	210.718	0.000405756
rs45577137	G	A	G	A	-0.064614	-0.0553	0.043857	0.0401	PCa	8	48651633	0.0256	140254	0.0307801	0.004959	9.04899e-39	514341	180.156	0.000350143
rs4566648	G	T	G	T	-0.025396	-0.0063	0.342027	0.3385	PCa	4	84159219	0.0087	140254	0.4647	0.001975	8.13954e-38	521587	151.454	0.000290288
rs4577206	T	C	T	C	-0.020765	0.0035	0.88902	0.9029	PCa	19	47545719	0.015	140254	0.8136	0.003177	6.4998e-11	475639	40.4729	8.50844e-05
rs458699	A	T	A	T	0.013577	-0.0054	0.757042	0.7646	PCa	1	112657830	0.0098	140254	0.581599	0.002176	4.52002e-10	521594	35.3713	6.78092e-05
rs4626924	T	C	T	C	-0.018347	0.0177	0.551005	0.5563	PCa	1	234909298	0.0084	140254	0.03474	0.00191	8.19974e-22	520181	86.6531	0.000166555
rs4658231	G	A	G	A	-0.016005	0.0075	0.24867	0.2578	PCa	1	92041502	0.0092	140254	0.4146	0.002181	2.22998e-13	520190	49.7965	9.57184e-05
rs4669869	C	T	C	T	0.020401	0.0075	0.44511	0.4588	PCa	2	12898460	0.0081	140254	0.3534	0.001889	3.76011e-27	517821	106.482	0.000205592
rs4712652	A	G	A	G	0.015034	-0.0072	0.579923	0.6017	PCa	6	22078615	0.0089	140254	0.4168	0.001898	2.49e-15	521590	57.4454	0.000110123
rs4721764	A	G	A	G	0.015617	-0.0004	0.209536	0.2014	PCa	7	2578455	0.0105	140254	0.9715	0.00233	2.11982e-11	521587	42.1432	8.07916e-05
rs47341	T	C	T	C	0.031081	0.0645	0.396	0.4006	PCa	22	43560763	0.0082	140254	3.00608e-15	0.001997	1.46016e-54	476098	220.115	0.000462117
rs4737009	A	G	A	G	0.015384	-0.0027	0.235763	0.2427	PCa	8	41630405	0.01	140254	0.7861	0.002209	3.44033e-12	520188	44.368	8.52849e-05
rs475616	G	A	G	A	0.01572	0.0009	0.65632	0.653	PCa	10	30496905	0.0086	140254	0.9205	0.00199	2.9703e-15	520514	58.0344	0.000111482
rs4763944	A	G	A	G	0.013087	-0.0041	0.204423	0.2151	PCa	12	13357972	0.0098	140254	0.6745	0.002322	1.76999e-08	520511	28.9986	5.57086e-05
rs4810832	A	G	A	G	0.012663	-0.0052	0.325034	0.309	PCa	20	47226433	0.0088	140254	0.5585	0.002027	4.34e-10	520653	36.6347	7.03581e-05
rs4813619	T	G	T	G	0.016505	0.0025	0.510832	0.5226	PCa	20	2815715	0.008	140254	0.7554	0.001902	4.24033e-18	520190	70.8302	0.000136144
rs4865956	A	T	A	T	-0.018917	-0.0175	0.696281	0.7046	PCa	5	54882505	0.0088	140254	0.0458701	0.002041	1.97015e-20	521588	78.9559	0.000151353
rs4871844	C	T	C	T	0.015503	-0.0439	0.343089	0.3441	PCa	8	22879734	0.0085	140254	2.516e-07	0.00201	1.26999e-14	521589	56.5132	0.000108337
rs4886615	G	A	G	A	-0.018957	0.0273	0.724425	0.7129	PCa	15	75131661	0.0088	140254	0.00191602	0.00212	4.10015e-19	520190	74.6495	0.000143484
rs4905043	A	G	A	G	0.018703	0.0022	0.399537	0.4028	PCa	14	93550009	0.0083	140254	0.792801	0.002008	1.31009e-20	475634	79.8439	0.00016784
rs4907230	A	G	A	G	0.015584	0.0064	0.323539	0.3407	PCa	2	96855241	0.0085	140254	0.4494	0.002002	7.23936e-15	520502	55.3383	0.000106306
rs4952782	A	T	A	T	0.019255	-0.0035	0.759932	0.7488	PCa	2	46074096	0.0093	140254	0.705	0.002182	1.17004e-18	521594	70.5696	0.000135278
rs4970966	T	G	T	G	-0.072638	0.0014	0.222433	0.2155	PCa	1	150584103	0.0097	140254	0.8871	0.002252	1e-200	520192	951.156	0.00182513
rs4983387	A	G	A	G	0.019449	0.034	0.899135	0.8962	PCa	14	105268228	0.0137	140254	0.0129599	0.003249	2.19999e-09	476100	32.6677	6.86104e-05
rs4987353	A	G	A	G	-0.021886	0.0052	0.310381	0.3	PCa	1	169666987	0.0088	140254	0.5533	0.002015	1.93019e-27	521592	106.976	0.000205053
rs505922	C	T	C	T	-0.043731	0.0058	0.319386	0.3566	PCa	9	136149229	0.0084	140254	0.494399	0.002	5.7544e-106	521132	433.645	0.00083143
rs55684236	A	G	A	G	0.01153	0.0195	0.348464	0.3484	PCa	1	44080009	0.0083	140254	0.0188001	0.001956	3.89e-09	521590	31.4877	6.0365e-05
rs55860328	A	G	A	G	-0.01367	-0.0115	0.682365	0.6741	PCa	13	114897534	0.0087	140254	0.1849	0.002053	2.88005e-11	520193	42.1417	8.10051e-05
rs56007794	T	A	T	A	0.039085	0.0121	0.24434	0.252	PCa	6	41990827	0.0095	140254	0.2037	0.002177	4.7698e-72	521592	294.406	0.00056412
rs56058420	G	A	G	A	0.01173	0.0325	0.356231	0.3316	PCa	4	185237116	0.0087	140254	0.000180501	0.001975	2.95999e-09	519573	32.7915	6.31085e-05
rs56344893	A	C	A	C	-0.044337	-0.0082	0.372987	0.3538	PCa	19	44282529	0.0086	140254	0.3432	0.00195	2.11836e-114	521577	480.01	0.00091946
rs56795609	T	A	T	A	-0.01493	-0.0467	0.17201	0.1661	PCa	1	111208718	0.0113	140254	3.46099e-05	0.002483	1.86999e-09	520513	33.0512	6.34934e-05
rs56925909	G	C	G	C	0.01367	0.0053	0.218542	0.2123	PCa	3	187429202	0.0097	140254	0.5883	0.002253	1.32999e-09	521592	33.294	6.38275e-05
rs571497	A	G	A	G	-0.028174	0.0063	0.154612	0.1489	PCa	19	7827830	0.0117	140254	0.589899	0.002628	8.93923e-27	519115	107.741	0.000207504
rs57221391	G	T	G	T	-0.022337	0.0043	0.07144	0.0808	PCa	21	16583936	0.0155	140254	0.779399	0.003693	1.51001e-09	520653	34.4674	6.61959e-05
rs573790	C	T	C	T	-0.016093	0.0097	0.613652	0.5898	PCa	11	59855385	0.0087	140254	0.2645	0.001947	1.48013e-16	520191	63.8882	0.000122802
rs58011825	C	A	C	A	0.018373	-0.0034	0.137161	0.1477	PCa	3	123104279	0.0118	140254	0.773701	0.002728	1.69005e-11	520650	41.6036	7.99007e-05
rs58814158	G	T	G	T	-0.023512	0.0043	0.15736	0.1524	PCa	13	110820255	0.0113	140254	0.7072	0.002622	3.23966e-19	521593	76.4788	0.000146604
rs59295685	T	C	T	C	-0.020043	0.0027	0.173015	0.197	PCa	2	137008098	0.0103	140254	0.7945	0.002487	7.98914e-16	520653	59.8598	0.000114957
rs6044081	G	A	G	A	0.012275	-0.0079	0.758074	0.7684	PCa	20	16513342	0.0099	140254	0.4275	0.002186	2e-08	520193	28.7512	5.52672e-05
rs6055955	T	C	T	C	-0.028986	0.0031	0.508474	0.5072	PCa	20	8604181	0.008	140254	0.699	0.001876	8.71967e-54	520194	218.559	0.000419973
rs60695341	T	C	T	C	-0.018162	-0.0358	0.197081	0.2066	PCa	15	51010271	0.0099	140254	0.000276701	0.00235	1.13999e-14	521560	54.4532	0.000104394
rs60699901	C	T	C	T	0.021517	0.0137	0.118119	0.1256	PCa	13	92009193	0.012	140254	0.255	0.002926	2.02023e-13	521593	50.3149	9.64547e-05
rs61165644	G	A	G	A	-0.026402	-0.0115	0.14078	0.1632	PCa	1	244487940	0.0123	140254	0.3519	0.002716	2.59e-22	521592	87.9738	0.000168635
rs6120950	T	C	T	C	-0.019355	-0.0119	0.202811	0.2099	PCa	20	30225070	0.0099	140254	0.2298	0.002341	1.45011e-16	521589	63.1903	0.000121135
rs61985545	A	G	A	G	-0.01149	0.0066	0.495161	0.5005	PCa	14	60040825	0.0081	140254	0.4137	0.001887	1.17999e-09	520511	34.358	6.60039e-05
rs62011334	G	A	G	A	0.011932	0.0025	0.355185	0.3464	PCa	15	63837491	0.0086	140254	0.7678	0.00199	2.1e-09	521593	34.0178	6.52148e-05
rs62018159	A	G	A	G	0.015004	0.0191	0.209149	0.198	PCa	15	40397421	0.0104	140254	0.0647605	0.002338	1.42001e-10	519573	38.6967	7.44723e-05
rs62054807	T	C	T	C	0.020073	-0.0216	0.294764	0.2768	PCa	17	43915497	0.0089	140254	0.0154999	0.002064	2.45019e-22	521589	87.3906	0.000167519
rs62057793	A	G	A	G	-0.019484	-0.003	0.111608	0.1127	PCa	17	25856325	0.014	140254	0.8291	0.002995	8.00018e-11	521588	39.2687	7.52811e-05
rs62143205	A	G	A	G	-0.057574	-0.015	0.104321	0.105	PCa	19	54325353	0.0144	140254	0.3003	0.003245	2.18022e-70	516125	319.912	0.000619451
rs62176784	G	A	G	A	0.02263	0.0024	0.319489	0.3243	PCa	2	169744551	0.0086	140254	0.780601	0.002002	1.35988e-29	519574	115.727	0.000222685
rs62261974	G	A	G	A	-0.016569	0.0161	0.183464	0.1707	PCa	3	107296969	0.0105	140254	0.1274	0.002414	7.00971e-12	521592	42.9057	8.22524e-05
rs62454420	G	A	G	A	-0.034885	-0.0726	0.070245	0.0781	PCa	7	27191804	0.0154	140254	2.28802e-06	0.003675	2.39001e-21	521578	82.9239	0.000158961
rs62470670	G	A	G	A	-0.023333	0.0314	0.092471	0.1022	PCa	7	114651694	0.0136	140254	0.0204301	0.00323	5.30029e-13	521594	47.6661	9.13771e-05
rs62491927	A	C	A	C	-0.012993	0.013	0.256754	0.2479	PCa	7	149172894	0.0096	140254	0.1776	0.002145	1.42001e-09	521586	33.6088	6.44316e-05
rs62501136	A	G	A	G	0.020496	-0.0312	0.221444	0.223	PCa	8	23089429	0.0097	140254	0.001279	0.002268	1.71989e-19	521571	75.5611	0.000144851
rs62502392	A	G	A	G	-0.017907	0.0123	0.143097	0.1394	PCa	8	27190945	0.012	140254	0.3071	0.00267	2.08018e-11	520653	40.9468	7.8639e-05
rs62513343	T	C	T	C	-0.015097	-0.0343	0.142064	0.1284	PCa	8	116859921	0.0127	140254	0.00705407	0.002695	2.17e-08	520504	28.92	5.55585e-05
rs628615	C	T	C	T	-0.016969	0.0123	0.112511	0.1181	PCa	1	23685408	0.0125	140254	0.3264	0.002951	9.1601e-09	521592	29.9955	5.75043e-05
rs628965	G	A	G	A	-0.012645	0.0096	0.630893	0.6295	PCa	20	3649713	0.0088	140254	0.2749	0.001982	1.84001e-10	520651	38.7753	7.4469e-05
rs6429432	C	A	C	A	-0.079652	0.0138	0.891513	0.8964	PCa	1	236107241	0.0138	140254	0.3165	0.002993	6.29506e-156	521593	640.905	0.00122724
rs6429438	G	A	G	A	0.02083	-0.0041	0.886382	0.8875	PCa	1	243987674	0.0128	140254	0.748001	0.002957	1.93019e-12	521593	45.5876	8.7393e-05
rs6434817	G	A	G	A	0.0116	0.0007	0.718131	0.7162	PCa	2	196914283	0.009	140254	0.936	0.002071	2.17e-08	520195	28.3392	5.4475e-05
rs644492	G	A	G	A	-0.020069	0.0017	0.195876	0.183	PCa	6	53444319	0.0107	140254	0.8725	0.002358	1.83992e-17	521592	66.1869	0.000126878
rs6470759	A	G	A	G	-0.018194	0.0152	0.588502	0.571	PCa	8	130702280	0.01	140254	0.1271	0.001932	5.03965e-21	519111	83.24	0.000160325
rs647137	A	G	A	G	0.020504	0.0072	0.697455	0.7089	PCa	2	31463850	0.0094	140254	0.4436	0.002031	6.26037e-24	520511	92.3677	0.000177424
rs6493575	T	C	T	C	-0.01218	-0.0113	0.395673	0.3947	PCa	15	53013475	0.0085	140254	0.1841	0.00191	1.85999e-10	521587	37.0076	7.09468e-05
rs6512627	A	G	A	G	-0.047438	0.0063	0.19363	0.1823	PCa	20	48967591	0.0105	140254	0.5481	0.002378	1.83021e-88	521592	366.797	0.000702732
rs6545873	C	T	C	T	-0.015343	0.0029	0.610495	0.6073	PCa	2	61733012	0.0083	140254	0.724001	0.001915	1.18005e-15	521593	58.4018	0.000111956
rs6579771	T	C	T	C	0.033644	0.0028	0.268553	0.2663	PCa	5	149482262	0.0094	140254	0.763801	0.002115	6.13056e-57	521591	232.05	0.000444691
rs6581124	A	G	A	G	-0.012765	-0.0087	0.24468	0.2564	PCa	12	57545756	0.0098	140254	0.3699	0.002214	8.40001e-09	520647	31.3596	6.02284e-05
rs6591578	A	G	A	G	0.021869	0.0101	0.633592	0.6442	PCa	11	60158649	0.0084	140254	0.23	0.001941	2.03002e-29	521590	115.848	0.000222056
rs662333	A	G	A	G	-0.01382	0.0058	0.779527	0.7835	PCa	11	121578945	0.0097	140254	0.5454	0.002263	1.05e-09	519113	34.0818	6.56497e-05
rs663202	C	G	C	G	-0.015065	0.003	0.170566	0.1871	PCa	3	124342954	0.0105	140254	0.7772	0.002485	1.38998e-09	521591	33.4966	6.42159e-05
rs6664626	T	G	T	G	0.018875	-0.0034	0.142992	0.1445	PCa	1	66128239	0.0119	140254	0.771999	0.002862	4.38026e-11	478108	41.7508	8.73173e-05
rs6687430	A	G	A	G	0.011892	0.0282	0.54337	0.552	PCa	1	10633245	0.008	140254	0.000408799	0.001876	2.41002e-10	521593	36.6068	7.01778e-05
rs6696074	T	C	T	C	0.018322	-0.0046	0.562926	0.5532	PCa	1	225962690	0.0084	140254	0.5861	0.00192	1.49005e-21	520513	85.9974	0.000165189
rs67224956	C	T	C	T	0.026909	-0.0026	0.170315	0.1717	PCa	1	118154575	0.0108	140254	0.8127	0.002479	2.01002e-27	520651	106.568	0.00020464
rs6733162	C	G	C	G	0.011782	0.0096	0.62363	0.5927	PCa	2	162913498	0.0086	140254	0.2645	0.001944	1.40001e-09	520654	33.9303	6.51643e-05
rs6736362	T	C	T	C	0.022174	0.0074	0.559146	0.5687	PCa	2	219115108	0.0082	140254	0.3656	0.001885	6.4506e-32	520648	126.237	0.000242403
rs6740847	G	A	G	A	0.127269	0.0033	0.562078	0.5608	PCa	2	182308352	0.0081	140254	0.6789	0.001885	1e-200	520195	4181.3	0.00797386
rs6745920	C	T	C	T	0.012709	-0.0225	0.619377	0.6266	PCa	2	102145661	0.0091	140254	0.01295	0.001997	2.01999e-10	520194	39.6188	7.61558e-05
rs6753534	T	C	T	C	0.012908	-0.0142	0.562248	0.5664	PCa	2	27752871	0.008	140254	0.0783899	0.001889	8.58025e-12	521587	42.7825	8.2017e-05
rs6772164	A	C	A	C	-0.011543	-0.0173	0.358647	0.3607	PCa	3	196078149	0.0086	140254	0.04341	0.002024	1.21001e-08	475812	29.1671	6.12959e-05
rs6796	C	T	C	T	0.045504	0.0183	0.274261	0.2728	PCa	7	6502367	0.0098	140254	0.0623405	0.002116	1.65959e-102	519575	428.627	0.000824278
rs6799804	A	T	A	T	-0.027417	0.0029	0.075378	0.0866	PCa	3	46820833	0.0146	140254	0.8446	0.003565	1.51985e-14	520180	54.5102	0.00010478
rs6800122	T	C	T	C	-0.021775	0.0233	0.399684	0.3858	PCa	3	141249398	0.0082	140254	0.00445605	0.001911	4.75007e-30	520649	118.491	0.000227532
rs6856799	C	T	C	T	-0.011101	-0.0031	0.315049	0.3148	PCa	4	38081983	0.0087	140254	0.724001	0.002017	3.80996e-08	521591	27.7425	5.31853e-05
rs6865582	G	C	G	C	-0.011032	0.0103	0.461058	0.4702	PCa	5	78201833	0.0084	140254	0.2155	0.001879	4.48002e-09	521565	31.5479	6.04834e-05
rs6869021	T	C	T	C	-0.016905	-0.0053	0.313259	0.3077	PCa	5	111039017	0.0087	140254	0.541499	0.002017	5.47016e-17	521587	64.1412	0.000122958
rs6883116	C	T	C	T	-0.017985	-0.0021	0.417349	0.4198	PCa	5	179230321	0.0086	140254	0.8067	0.001921	8.20918e-21	521586	82.0641	0.000157311
rs695113	T	C	T	C	0.021098	-0.0112	0.696592	0.6919	PCa	11	128562098	0.0091	140254	0.2226	0.002054	1.03992e-24	520190	97.8953	0.000188156
rs701905	C	G	C	G	0.021672	-0.0071	0.352317	0.3283	PCa	1	212553111	0.0086	140254	0.4067	0.001955	1.63005e-28	521591	111.827	0.00021435
rs7030655	T	G	T	G	0.020088	-0.012	0.308549	0.3026	PCa	9	114490538	0.0086	140254	0.1658	0.002019	2.66011e-23	521590	89.8241	0.000172182
rs706819	C	T	C	T	0.018421	0.0015	0.738253	0.7366	PCa	12	52315923	0.0099	140254	0.8782	0.002154	1.29003e-17	520195	68.2286	0.000131142
rs707793	C	T	C	T	-0.030323	-0.0029	0.531284	0.5291	PCa	6	10520009	0.0082	140254	0.724001	0.001881	2.1301e-58	521503	238.928	0.000457942
rs7094871	G	C	G	C	-0.014194	0.0435	0.542571	0.5403	PCa	10	114712154	0.008	140254	4.84195e-08	0.001881	4.70977e-14	521587	52.1663	0.000100005
rs7095778	G	A	G	A	-0.020412	-0.0141	0.091164	0.087	PCa	10	111929369	0.0153	140254	0.3566	0.003252	3.56e-10	521589	36.0138	6.90415e-05
rs7097656	C	T	C	T	0.020177	0.0207	0.794776	0.7975	PCa	10	82250831	0.01	140254	0.0378199	0.002312	2.80027e-18	520188	69.093	0.000132806
rs7111769	C	A	C	A	-0.029162	0.0078	0.074664	0.0837	PCa	11	88023721	0.0151	140254	0.604999	0.003669	1.99022e-15	521589	61.2992	0.00011751
rs7120300	T	C	T	C	-0.017176	-0.0053	0.734901	0.7264	PCa	11	8823493	0.0092	140254	0.5611	0.002124	6.41062e-16	521560	59.9605	0.000114951
rs71331613	A	C	A	C	-0.049775	-0.0006	0.036301	0.0325	PCa	3	128553952	0.0246	140254	0.9808	0.005022	3.98016e-23	520653	90.2685	0.000173345
rs71368117	C	T	C	T	-0.023586	0.0117	0.086908	0.0726	PCa	17	27329227	0.0176	140254	0.5064	0.003497	1.58016e-11	521548	46.0517	8.82903e-05
rs71482156	T	A	T	A	0.056153	0.0065	0.016468	0.0194	PCa	11	118734516	0.0351	140254	0.8539	0.008115	4.70977e-12	517649	52.8792	0.000102142
rs71550194	C	T	C	T	-0.028797	-0.0408	0.594882	0.5889	PCa	6	30243236	0.0081	140254	4.17302e-07	0.001919	7.53009e-51	515411	206.093	0.000399702
rs7180079	G	A	G	A	0.059435	-0.028	0.876937	0.874	PCa	15	64629873	0.0123	140254	0.0228702	0.00287	3.41036e-95	521593	397.991	0.000762448
rs7180804	A	G	A	G	-0.077442	-0.0183	0.256783	0.2477	PCa	15	80259074	0.0096	140254	0.0563495	0.002141	1e-200	521587	1196.7	0.0022891
rs7185007	T	C	T	C	-0.016721	0.0012	0.240169	0.2444	PCa	16	30927509	0.0094	140254	0.9019	0.002191	2.39994e-14	521587	53.2304	0.000102044
rs718515	A	G	A	G	-0.019941	0.0127	0.552238	0.5429	PCa	18	43856297	0.0081	140254	0.1203	0.001891	5.65979e-26	521591	102.592	0.000196652
rs7196129	C	T	C	T	0.025016	0.0172	0.530279	0.5434	PCa	16	30471109	0.0086	140254	0.0441998	0.001905	2.45019e-39	521573	162.653	0.000311753
rs723585	G	A	G	A	-0.016542	0.0079	0.483425	0.4622	PCa	4	55503194	0.0084	140254	0.3469	0.00187	9.42975e-19	521592	71.295	0.000136669
rs7249692	C	T	C	T	-0.017222	-0.0322	0.670676	0.6754	PCa	19	19670688	0.0086	140254	0.000185102	0.002004	8.8308e-18	521593	68.3474	0.000131019
rs72673751	C	T	C	T	-0.016555	0.0186	0.189986	0.1787	PCa	8	106578940	0.011	140254	0.0912998	0.002389	4.35011e-12	521592	44.0018	8.43534e-05
rs72675573	T	C	T	C	0.015967	-0.0074	0.366495	0.3547	PCa	1	56636881	0.0085	140254	0.3846	0.001937	1.75995e-16	521592	61.7557	0.000118384
rs72720206	A	G	A	G	-0.016183	0.0017	0.326922	0.3456	PCa	4	146105777	0.0085	140254	0.84	0.001998	5.81969e-16	521554	60.1183	0.000115254
rs72743796	A	G	A	G	0.040748	0.0058	0.030784	0.027	PCa	15	80679076	0.026	140254	0.8237	0.005471	9.91973e-14	521591	51.6846	9.90805e-05
rs72759267	T	C	T	C	0.021443	-0.0095	0.158886	0.1835	PCa	9	126971204	0.0118	140254	0.4188	0.002644	5.36043e-16	518163	63.6885	0.000122897
rs72790862	C	T	C	T	-0.020289	-0.0159	0.307082	0.3041	PCa	10	44880260	0.0086	140254	0.0662903	0.002032	1.91999e-23	521590	91.3888	0.000175181
rs72805138	A	G	A	G	0.029548	-0.0032	0.090934	0.0926	PCa	16	85858558	0.0159	140254	0.8407	0.003399	3.69999e-18	521589	75.3007	0.000144347
rs72836307	T	C	T	C	-0.040906	-0.0009	0.156407	0.1519	PCa	2	111776154	0.0112	140254	0.9353	0.002579	1.36994e-56	520652	230.002	0.000441564
rs72970406	G	A	G	A	-0.018533	-0.0261	0.087376	0.0794	PCa	18	33119155	0.016	140254	0.1031	0.00335	3.23996e-08	521594	28.5734	5.47779e-05
rs72987040	A	C	A	C	-0.024778	-0.0148	0.124193	0.1217	PCa	19	3251116	0.0135	140254	0.2743	0.002838	2.71019e-18	521589	69.6714	0.000133557
rs73058593	C	G	C	G	0.037818	-0.0111	0.217554	0.2131	PCa	3	39281374	0.0101	140254	0.2711	0.002267	1.98016e-62	521592	254.092	0.00048691
rs73067080	C	T	C	T	-0.015721	-0.0024	0.160101	0.1828	PCa	12	21388829	0.0103	140254	0.8179	0.002549	7.11001e-10	521589	34.6712	6.64678e-05
rs7308348	C	T	C	T	0.015377	-0.0009	0.182113	0.1694	PCa	12	122225420	0.0115	140254	0.9382	0.002468	4.78002e-10	521590	36.7424	7.04381e-05
rs73142138	G	A	G	A	0.012783	-0.0026	0.399541	0.4015	PCa	7	65347962	0.0081	140254	0.7467	0.001915	2.5698e-11	519575	40.7401	7.84044e-05
rs731707	C	T	C	T	0.04713	-0.0009	0.489214	0.4915	PCa	16	85980968	0.0082	140254	0.9125	0.001913	5.30884e-134	520192	578.108	0.0011101
rs73201961	C	A	C	A	0.027169	0.0027	0.089234	0.0848	PCa	12	116830960	0.0151	140254	0.8576	0.003286	1.44012e-16	521593	62.5891	0.000119982
rs73203055	G	C	G	C	-0.026093	-0.0226	0.072008	0.0742	PCa	21	36407530	0.0159	140254	0.1537	0.003673	1.26999e-12	521591	47.4649	9.0992e-05
rs73217470	G	A	G	A	0.064788	0.0185	0.046722	0.0363	PCa	13	72513420	0.0225	140254	0.4091	0.004478	2.11009e-47	521591	195.098	0.000373904
rs73467599	C	T	C	T	0.018458	0.0026	0.199459	0.224	PCa	15	99088453	0.0104	140254	0.8066	0.002363	5.94977e-15	521590	56.7562	0.000108802
rs73784287	G	A	G	A	0.015482	-0.0647	0.14927	0.1462	PCa	6	160980401	0.0114	140254	1.527e-08	0.002645	4.93003e-09	520654	31.6974	6.08763e-05
rs73809166	C	T	C	T	0.046464	-0.0168	0.023149	0.0211	PCa	4	36305937	0.0298	140254	0.574101	0.006392	3.78007e-13	521594	50.9329	9.76391e-05
rs739241	A	G	A	G	0.018082	-0.0019	0.606788	0.6091	PCa	22	50052921	0.0082	140254	0.8205	0.001948	1.71989e-20	521586	81.3918	0.000156022
rs74233809	C	T	C	T	-0.02715	0.0186	0.080602	0.089	PCa	10	104913940	0.0142	140254	0.192	0.003444	3.33964e-15	521589	56.9895	0.000109249
rs74259566	G	C	G	C	0.028706	-0.0671	0.100542	0.0995	PCa	19	42735177	0.0135	140254	6.14101e-07	0.003145	7.50931e-20	521593	77.75	0.00014904
rs745570	G	A	G	A	0.014068	-0.0039	0.513574	0.5043	PCa	17	77781725	0.0081	140254	0.625801	0.001948	5.38022e-13	475322	47.0051	9.88814e-05
rs745822	G	T	G	T	0.016402	-0.0057	0.375667	0.362	PCa	18	48142822	0.0086	140254	0.508899	0.001942	3.16009e-17	520652	65.7121	0.000126195
rs74735005	C	T	C	T	-0.016977	0.0178	0.206468	0.2012	PCa	5	57202727	0.0105	140254	0.0908992	0.002327	3.13979e-13	521592	49.2653	9.44429e-05
rs74765249	T	C	T	C	0.012761	-0.0038	0.281465	0.2707	PCa	1	31194784	0.0099	140254	0.7012	0.002093	1.12001e-09	520653	34.2964	6.58676e-05
rs7516138	G	A	G	A	-0.022592	0.0007	0.391091	0.4111	PCa	1	9711642	0.0082	140254	0.9281	0.00193	1.31009e-31	521589	126.825	0.000243091
rs7522307	C	G	C	G	-0.023277	-0.0172	0.124104	0.1197	PCa	1	207998783	0.0131	140254	0.1885	0.002862	4.36014e-16	521591	61.4474	0.000117794
rs7524046	A	G	A	G	0.014654	-0.0061	0.251336	0.2308	PCa	1	9307033	0.0103	140254	0.551099	0.002156	1.10994e-11	520185	42.0414	8.08135e-05
rs754388	C	G	C	G	0.030305	0.0223	0.810895	0.8208	PCa	14	93115410	0.0106	140254	0.0352899	0.002421	6.42984e-36	521592	146.953	0.000281661
rs75475627	G	C	G	C	0.02413	0.0198	0.076659	0.0783	PCa	2	54787592	0.0157	140254	0.2064	0.003587	1.80011e-11	521593	42.9969	8.24271e-05
rs7569084	T	C	T	C	0.027559	0.0147	0.583833	0.5812	PCa	2	65656969	0.0083	140254	0.0763695	0.001895	7.39946e-48	520194	192.061	0.000369074
rs7572278	A	T	A	T	0.021687	-0.0043	0.206833	0.2151	PCa	2	8563029	0.0123	140254	0.725401	0.002355	3.44033e-20	520512	80.3362	0.000154317
rs7574456	T	C	T	C	-0.040256	-0.0136	0.739962	0.7785	PCa	2	136890059	0.0098	140254	0.1631	0.002125	5.19996e-80	519574	324.232	0.000623645
rs7593080	T	C	T	C	0.010661	-0.0004	0.574099	0.5816	PCa	2	86145787	0.0083	140254	0.9623	0.001892	1.79999e-08	521592	28.9919	5.55804e-05
rs761841	C	T	C	T	0.012242	0.0066	0.576839	0.5836	PCa	6	131114386	0.0085	140254	0.439	0.001903	1.31e-10	520192	38.0619	7.31636e-05
rs7620353	T	C	T	C	0.014253	0.0214	0.823086	0.8294	PCa	3	150947555	0.0111	140254	0.0532304	0.002453	6.42007e-09	520653	30.8052	5.9163e-05
rs7626444	C	G	C	G	-0.028712	0.0033	0.421355	0.419	PCa	3	196504902	0.0081	140254	0.6846	0.001892	5.72005e-52	521591	209.76	0.000401992
rs7633965	C	A	C	A	0.025005	0.0112	0.929301	0.9337	PCa	3	168864643	0.0169	140254	0.5062	0.003657	8.35026e-12	520655	42.7798	8.21587e-05
rs76427287	C	T	C	T	0.024864	0.0071	0.254121	0.2288	PCa	19	837190	0.0114	140254	0.5346	0.002345	3.04018e-26	467281	109.537	0.000234359
rs76428106	C	T	C	T	0.53552	0.0406	0.013445	0.0135	PCa	13	28604007	0.0415	140254	0.3288	0.00861	1e-200	521592	3998.63	0.00760788
rs7687559	C	G	C	G	0.013596	0.0102	0.398128	0.3992	PCa	4	154385925	0.0083	140254	0.2174	0.001922	1.58016e-12	521589	46.2111	8.85889e-05
rs7720894	C	G	C	G	0.010894	0.0005	0.502519	0.503	PCa	5	60733933	0.0081	140254	0.9509	0.001878	6.79e-09	521592	30.9521	5.93381e-05
rs77733744	A	G	A	G	-0.014026	-0.0072	0.171887	0.1696	PCa	13	52344004	0.0108	140254	0.5058	0.002496	1.96002e-08	519734	29.1096	5.60055e-05
rs7776054	G	A	G	A	-0.037905	-0.0119	0.260831	0.2661	PCa	6	135418916	0.0096	140254	0.2127	0.002128	6.08976e-71	521129	288.876	0.000554021
rs7785014	C	T	C	T	-0.025276	0.0061	0.670805	0.6747	PCa	7	137881690	0.009	140254	0.4991	0.002005	2.03986e-36	520514	146.91	0.00028216
rs7786376	G	A	G	A	0.012376	-0.011	0.275978	0.2589	PCa	7	73042614	0.0099	140254	0.2653	0.002112	4.72999e-09	521583	31.9276	6.12092e-05
rs7787179	G	A	G	A	0.020818	0.0046	0.206875	0.2044	PCa	7	143081833	0.011	140254	0.6767	0.002322	3.30979e-19	520508	74.0367	0.000142219
rs7803075	G	A	G	A	-0.014372	0.0039	0.735284	0.7183	PCa	7	130742066	0.009	140254	0.6654	0.002148	2.27982e-11	519112	41.7442	8.04081e-05
rs78218855	T	C	T	C	0.021951	0.0348	0.068442	0.0704	PCa	2	43556575	0.0154	140254	0.0240802	0.003688	2.72998e-09	521594	32.0502	6.14428e-05
rs7824937	G	A	G	A	0.01766	-0.0198	0.368567	0.3776	PCa	8	61392724	0.0082	140254	0.0155299	0.001942	1.02991e-19	521587	75.726	0.000145163
rs7826487	G	A	G	A	-0.040998	0.0046	0.115769	0.1085	PCa	8	6880925	0.0138	140254	0.7382	0.002967	2.1702e-43	520195	179.072	0.000344123
rs7836456	G	T	G	T	-0.015046	0.0348	0.514396	0.5285	PCa	8	11829175	0.0083	140254	2.988e-05	0.00195	1.26009e-14	477033	53.9572	0.000113097
rs7836786	A	G	A	G	-0.013244	-0.0069	0.814951	0.8096	PCa	8	121006826	0.0103	140254	0.5027	0.002419	4.45995e-08	521591	27.5956	5.29038e-05
rs7861055	G	A	G	A	-0.014062	-0.0111	0.487561	0.4835	PCa	9	38197033	0.0081	140254	0.1695	0.00187	5.65979e-14	521588	51.5425	9.88087e-05
rs7919533	C	T	C	T	0.02038	0.0045	0.487915	0.4879	PCa	10	73525525	0.0082	140254	0.5866	0.00191	1.54989e-26	520190	107.988	0.000207551
rs79335847	C	G	C	G	-0.024625	-0.0085	0.093816	0.0818	PCa	8	130253155	0.016	140254	0.5946	0.003256	4.14e-14	521592	53.7838	0.000103104
rs79407714	A	G	A	G	-0.064354	-0.0669	0.030003	0.0304	PCa	19	33745290	0.0248	140254	0.00698393	0.005795	1.27997e-28	478114	115.28	0.000241055
rs79446921	A	G	A	G	-0.022879	0.0094	0.053807	0.0603	PCa	9	91652798	0.0174	140254	0.5919	0.004141	3.38003e-08	521591	27.802	5.32994e-05
rs7971382	A	G	A	G	0.011735	-0.0015	0.373961	0.3685	PCa	12	1079129	0.0095	140254	0.8742	0.001983	3.34003e-09	518758	33.4516	6.44798e-05
rs7975680	C	A	C	A	0.012577	0.0135	0.60413	0.6012	PCa	12	101864287	0.0091	140254	0.1375	0.001978	2.12002e-10	520486	39.383	7.56601e-05
rs798563	C	A	C	A	0.017561	0.0036	0.297123	0.2901	PCa	7	2757867	0.0089	140254	0.6844	0.00208	3.22998e-17	521591	67.1939	0.000128808
rs79894332	A	G	A	G	-0.048205	0.0032	0.10046	0.0999	PCa	6	44591721	0.0137	140254	0.8154	0.003116	6.29941e-54	520515	218.697	0.000419979
rs79939614	T	C	T	C	0.011503	0.0102	0.645986	0.6177	PCa	19	3386359	0.0093	140254	0.2709	0.002104	4.70002e-08	476901	28.8636	6.05196e-05
rs80027325	C	T	C	T	-0.029748	-0.0267	0.034837	0.0391	PCa	5	150613352	0.0227	140254	0.2395	0.005137	7.19996e-09	519506	30.9174	5.95096e-05
rs8049116	T	C	T	C	0.022989	-0.0163	0.118269	0.138	PCa	16	4150530	0.0125	140254	0.1922	0.002903	2.52e-15	521561	57.495	0.000110224
rs8077619	A	T	A	T	-0.019081	0.0118	0.132816	0.1356	PCa	17	68141181	0.012	140254	0.3272	0.002765	5.39014e-12	521594	43.7485	8.38675e-05
rs8207	G	A	G	A	0.013527	-0.0174	0.26667	0.2718	PCa	2	170493863	0.0092	140254	0.0575997	0.002103	1.29e-10	520195	37.2309	7.1566e-05
rs869785	C	T	C	T	-0.017204	-0.0153	0.669622	0.6623	PCa	3	24347800	0.0085	140254	0.0741703	0.001981	3.97009e-18	521592	68.3152	0.000130957
rs871134	T	C	T	C	0.038297	-0.0078	0.571095	0.5626	PCa	4	7044380	0.0082	140254	0.3386	0.001915	7.05992e-89	517676	372.219	0.000718504
rs875890	A	T	A	T	-0.016861	0.0044	0.262208	0.2759	PCa	3	45945287	0.009	140254	0.6239	0.002139	3.37987e-15	521590	57.3791	0.000109996
rs907612	T	C	T	C	-0.033053	-0.0026	0.380435	0.3827	PCa	11	1874221	0.0083	140254	0.758	0.002022	5.19039e-60	477132	245.856	0.000515014
rs915125	T	C	T	C	0.033833	0.0012	0.282198	0.295	PCa	6	82463376	0.0094	140254	0.8965	0.002086	4.3401e-59	520193	241.344	0.000463735
rs919217	C	T	C	T	-0.014617	-0.0198	0.148898	0.16	PCa	12	108875738	0.0114	140254	0.0840601	0.002646	3.38003e-08	520638	28.1953	5.41523e-05
rs9295484	T	G	T	G	-0.028574	-0.0199	0.955853	0.9581	PCa	6	20838445	0.0201	140254	0.322	0.004614	6.1e-10	521593	35.944	6.89072e-05
rs932641	A	G	A	G	-0.01353	-0.0004	0.251475	0.2246	PCa	20	38567137	0.01	140254	0.9695	0.002174	4.98999e-10	521592	35.9491	6.89171e-05
rs932905	A	G	A	G	0.021032	-0.0056	0.28178	0.2902	PCa	20	48796131	0.009	140254	0.5346	0.002083	6.10942e-24	520187	93.1528	0.000179044
rs9375150	G	T	G	T	-0.018406	-0.0047	0.446815	0.4519	PCa	6	122887555	0.0081	140254	0.5633	0.001886	1.83992e-22	521592	87.3676	0.000167474
rs9379077	G	A	G	A	0.02858	0.0053	0.200867	0.2084	PCa	6	7167170	0.0102	140254	0.6078	0.00233	1.46016e-34	521593	136.813	0.00026223
rs9390460	C	T	C	T	0.011811	0.0167	0.53796	0.5275	PCa	6	147694334	0.0084	140254	0.0469397	0.001874	3.01002e-10	521560	36.1716	6.93478e-05
rs9410425	A	G	A	G	-0.030029	-0.0117	0.324599	0.3304	PCa	9	91562311	0.0086	140254	0.1765	0.001994	3.22998e-51	520190	205.757	0.000395385
rs9480737	G	A	G	A	-0.021684	-0.0115	0.321131	0.3204	PCa	6	107442277	0.0095	140254	0.228	0.002003	2.73968e-27	520639	106.759	0.000205011
rs9494573	C	T	C	T	-0.015656	-0.0188	0.588851	0.5805	PCa	6	137135004	0.0086	140254	0.0290202	0.001905	2.18022e-16	520192	61.7464	0.000118685
rs9526475	C	T	C	T	-0.012315	-0.0027	0.727988	0.7202	PCa	13	48964748	0.0089	140254	0.7613	0.002103	4.90004e-09	521592	31.3306	6.00636e-05
rs9532580	C	T	C	T	-0.028091	0.0107	0.263677	0.2648	PCa	13	41244260	0.0092	140254	0.2406	0.002128	9.72076e-40	521482	159.837	0.000306411
rs954954	C	A	C	A	-0.028982	0.0063	0.105169	0.11	PCa	18	60902328	0.0129	140254	0.6218	0.003072	4.19952e-21	520193	82.2524	0.000158094
rs9555596	C	T	C	T	0.022922	0.0015	0.383331	0.3847	PCa	13	110011839	0.0086	140254	0.8629	0.001929	1.54989e-32	521568	129.593	0.000248405
rs9564870	C	A	A	T	0.03165	0.0035	0.05279	0.2101	PCa	13	72618818	0.0098	140254	0.7218	0.004584	5.23962e-12	428971	42.9781	0.000100179
rs9564870	C	A	C	A	0.03165	0.0168	0.05279	0.0547	PCa	13	72618818	0.018	140254	0.3495	0.004584	5.23962e-12	428971	42.9781	0.000100179
rs9625746	C	G	C	G	-0.021263	-0.0113	0.412737	0.4046	PCa	22	29637658	0.0085	140254	0.1863	0.001942	7.41993e-28	521572	114.339	0.000219172
rs9637714	C	T	C	T	-0.016305	-0.0209	0.289005	0.2931	PCa	4	57731446	0.0087	140254	0.0165101	0.002084	5.42001e-15	520161	56.8367	0.000109256
rs964752	G	C	G	C	-0.012387	-0.0019	0.539949	0.5276	PCa	5	17399899	0.008	140254	0.8157	0.001912	9.60948e-11	520509	39.681	7.62291e-05
rs9674881	T	C	T	C	0.06335	-0.03	0.486067	0.4959	PCa	17	81078568	0.0109	140254	0.00598798	0.002158	2.15774e-189	464168	932.551	0.00200505
rs9734613	G	A	G	A	0.028777	-0.0043	0.963842	0.9617	PCa	11	46249863	0.0215	140254	0.8434	0.00505	1.24e-08	521594	30.1085	5.77207e-05
rs9783374	C	T	C	T	0.020919	0.0104	0.849046	0.8347	PCa	11	2340619	0.0109	140254	0.3429	0.002683	6.6896e-15	520507	58.3933	0.000112173
rs9787298	C	A	C	A	-0.016032	0.005	0.210661	0.2085	PCa	1	204276040	0.0103	140254	0.6237	0.00229	2.66011e-12	520653	44.508	8.54778e-05
rs9809116	G	A	G	A	0.01741	0.0154	0.408841	0.406	PCa	3	72397279	0.0085	140254	0.0717497	0.00191	8.20918e-20	521589	76.4326	0.000146516
rs9815073	A	C	A	C	-0.021799	0.0221	0.345844	0.3459	PCa	3	188115682	0.0096	140254	0.0209599	0.002061	4.16006e-26	519566	111.737	0.000215013
rs9898876	T	G	T	G	0.017631	0.0001	0.197491	0.1852	PCa	17	7526962	0.0103	140254	0.9956	0.002367	9.89008e-14	518761	51.12	9.85329e-05
rs9915112	G	A	G	A	-0.026556	-0.0127	0.203142	0.2092	PCa	17	2007826	0.0099	140254	0.2011	0.002328	4.21017e-30	521564	119.109	0.000228316
rs9943753	G	A	G	A	0.013507	-0.019	0.627675	0.6375	PCa	12	109840940	0.0091	140254	0.0359402	0.001953	4.78961e-12	519115	44.2696	8.52717e-05
rs9963693	C	T	C	T	0.013323	0.0009	0.260621	0.2662	PCa	18	45599257	0.01	140254	0.9308	0.002145	5.39002e-10	520506	35.6095	6.84086e-05
rs9992013	G	C	G	C	0.022401	0.0057	0.136509	0.1468	PCa	4	2259463	0.0116	140254	0.6269	0.002796	1.18005e-15	521591	61.7114	0.0001183

## Sheet: Table S2
Table S2.The characteristics of the selected SNPs as instrumental variable for lymphocyte and PCa.
SNP	effect_allele.exposure	other_allele.exposure	effect_allele.outcome	other_allele.outcome	beta.exposure	beta.outcome	eaf.exposure	eaf.outcome	id.outcome	chr	pos	se.outcome	samplesize.outcome	pval.outcome	pos.exposure	pval.exposure	samplesize.exposure	F value	R²
rs1000329	T	C	T	C	-0.082387	0.0095	0.676463	0.6824	PCa	19	16449517	0.0093	140254	0.3024	16449517	1e-200	478964	1427.28	0.00297109
rs1002607	C	T	C	T	-0.012987	0.012	0.592852	0.5901	PCa	9	113858933	0.0084	140254	0.1526	113858933	1.93019e-11	523523	42.6302	8.14228e-05
rs10027415	T	C	T	C	-0.016333	-0.0064	0.529463	0.5469	PCa	4	80898027	0.0079	140254	0.4225	80898027	6.32995e-33	523843	69.6386	0.00013292
rs10076701	C	T	C	T	-0.022827	0.0155	0.55724	0.529	PCa	5	131596419	0.008	140254	0.0516095	131596419	5.5195e-33	523841	134.725	0.000257121
rs10107362	G	C	G	C	0.012837	-0.0028	0.360574	0.3473	PCa	8	130986984	0.0086	140254	0.742899	130986984	8.35988e-11	524737	39.8764	7.59874e-05
rs10109370	A	C	A	C	-0.018902	0.009	0.238495	0.2373	PCa	8	72909349	0.0101	140254	0.3744	72909349	2.25996e-17	524920	68.1314	0.000129777
rs10138752	T	C	T	C	-0.029776	-0.0573	0.077325	0.082	PCa	14	69179971	0.0148	140254	0.000113201	69179971	4.8899e-17	524917	66.4167	0.000126512
rs10145277	A	T	A	T	-0.014861	0.0019	0.624665	0.616	PCa	14	99793449	0.0083	140254	0.8206	99793449	3.19007e-14	524916	54.366	0.00010356
rs10174056	A	T	A	T	0.013981	-0.0015	0.384429	0.3892	PCa	2	162972370	0.0086	140254	0.8599	162972370	6.3797e-13	523981	48.4793	9.25126e-05
rs1017875	T	C	T	C	-0.036085	0.0024	0.201673	0.196	PCa	11	47999218	0.0104	140254	0.8144	47999218	5.00956e-53	523837	219.731	0.000419288
rs10179705	A	G	A	G	-0.021301	0.0237	0.294374	0.3087	PCa	2	188315234	0.0085	140254	0.00548605	188315234	1.29003e-24	522902	98.5839	0.000188497
rs10191329	A	C	A	C	-0.014199	-0.0068	0.175233	0.1658	PCa	2	71676999	0.0112	140254	0.5441	71676999	1.38998e-08	524921	30.5923	5.82764e-05
rs10206961	T	C	T	C	-0.01062	-0.0713	0.418223	0.4126	PCa	2	85814984	0.008	140254	6.43873e-19	85814984	3.09999e-08	523518	28.7342	5.48837e-05
rs10212190	T	A	T	A	-0.011822	-0.0036	0.379385	0.3727	PCa	3	186731157	0.0083	140254	0.6673	186731157	1.31999e-09	524918	34.5489	6.58134e-05
rs10230506	A	T	A	T	0.021153	-0.0036	0.1609	0.1656	PCa	7	92471518	0.0115	140254	0.754899	92471518	2.86022e-16	524920	63.4292	0.000120821
rs10237524	A	G	A	G	-0.019182	0.0058	0.330226	0.3409	PCa	7	56036024	0.0089	140254	0.513	56036024	1.3499e-21	523832	85.2747	0.000162764
rs10245472	A	G	A	G	-0.015883	-0.0153	0.176635	0.1744	PCa	7	55147478	0.0108	140254	0.1566	55147478	1.64999e-10	523513	38.417	7.33777e-05
rs1043996	A	G	A	G	0.013372	-0.0046	0.716638	0.7226	PCa	19	15295134	0.0092	140254	0.618399	15295134	4.20998e-10	522444	37.9433	7.26213e-05
rs10445308	T	C	T	C	-0.029968	-0.0126	0.479095	0.4775	PCa	17	37938047	0.008	140254	0.1156	37938047	1.90985e-56	523521	234.776	0.000448256
rs10466905	A	G	A	G	0.061958	0.0143	0.190033	0.1851	PCa	12	6502832	0.0109	140254	0.1894	6502832	7.09578e-140	524918	621.049	0.00118174
rs10480003	G	A	G	A	-0.013338	-0.0096	0.44679	0.4427	PCa	7	2761153	0.0081	140254	0.2332	2761153	4.9705e-12	524905	46.1662	8.79437e-05
rs10494783	A	G	A	G	-0.054095	-0.0054	0.051764	0.0556	PCa	1	198663661	0.0177	140254	0.7576	198663661	8.94953e-37	523521	150.435	0.000287269
rs10503147	T	C	T	C	0.02071	-0.0071	0.088907	0.0907	PCa	8	421777	0.0154	140254	0.6454	421777	7.47997e-10	520682	36.1819	6.94846e-05
rs1050979	G	A	G	A	0.024519	-0.0166	0.525212	0.4917	PCa	6	410417	0.008	140254	0.0371398	410417	3.97009e-38	521152	156.302	0.000299826
rs10748526	C	T	C	T	0.01522	0.0235	0.793501	0.7884	PCa	10	82273079	0.0098	140254	0.01656	82273079	7.87952e-11	523979	39.7806	7.59145e-05
rs10761129	T	C	T	C	0.011391	-0.0026	0.669401	0.678	PCa	9	94486321	0.0092	140254	0.7757	94486321	1.62002e-08	523517	30.0675	5.74304e-05
rs10762264	A	G	A	G	-0.020403	0.0345	0.680729	0.672	PCa	10	70976833	0.0087	140254	7.43601e-05	70976833	1.05999e-23	524922	95.0003	0.000180947
rs10774624	A	G	A	G	-0.087786	0.0194	0.514001	0.5153	PCa	12	111833788	0.0083	140254	0.0197802	111833788	1e-200	523841	2024.67	0.00385017
rs10783340	G	A	G	A	-0.011915	-0.0149	0.639354	0.6549	PCa	12	50559128	0.0085	140254	0.0786792	50559128	1.33999e-09	524892	34.3668	6.54697e-05
rs10794175	T	G	T	G	-0.021252	-0.0156	0.416037	0.4349	PCa	10	126358073	0.0081	140254	0.0538605	126358073	2.49977e-26	479584	105.271	0.000219456
rs10814138	A	C	A	C	-0.013683	0.0149	0.313929	0.3044	PCa	9	34723035	0.0091	140254	0.103	34723035	2.54976e-11	523521	42.2243	8.06479e-05
rs10823631	G	A	G	A	-0.017011	0.0152	0.325475	0.3391	PCa	10	72625741	0.0089	140254	0.0861906	72625741	3.11028e-17	524920	66.7043	0.000127059
rs10828725	T	G	T	G	-0.032062	-0.0057	0.366094	0.3585	PCa	10	25218243	0.0084	140254	0.4966	25218243	1.29003e-59	524920	250.57	0.000477121
rs10838634	G	A	G	A	-0.026107	-0.0013	0.901514	0.9023	PCa	11	46929954	0.0137	140254	0.9217	46929954	2.99985e-16	523844	63.4082	0.000121029
rs10846577	C	T	C	T	-0.014107	-0.0044	0.442146	0.4406	PCa	12	124400261	0.0085	140254	0.6071	124400261	2.36974e-13	524920	51.5373	9.81715e-05
rs10865331	G	A	G	A	0.013177	0.0042	0.625008	0.6236	PCa	2	62551472	0.0086	140254	0.624001	62551472	7.38074e-11	480043	39.0739	8.13899e-05
rs10875371	T	C	T	C	-0.020825	0.0024	0.417813	0.4084	PCa	1	101762529	0.0085	140254	0.778099	101762529	3.36977e-27	524906	110.769	0.000210982
rs10932018	A	G	A	G	-0.0146	-0.0009	0.729687	0.719	PCa	2	204627407	0.0092	140254	0.9235	204627407	5.64937e-12	523983	44.0649	8.4089e-05
rs10956401	A	G	A	G	-0.025338	-0.0021	0.345058	0.354	PCa	8	129002419	0.0084	140254	0.7979	129002419	5.0501e-37	523982	152.094	0.000290181
rs10965124	G	T	G	T	-0.023401	-0.013	0.094818	0.0965	PCa	9	21776615	0.0137	140254	0.3413	21776615	3.41979e-12	481443	45.2597	9.39995e-05
rs10973700	C	G	C	G	-0.019034	-0.0108	0.487233	0.4826	PCa	9	38196117	0.0081	140254	0.1815	38196117	1.10994e-23	524918	95.0423	0.000181028
rs10985915	G	A	G	A	-0.022597	-0.0184	0.110633	0.1037	PCa	9	126018715	0.0133	140254	0.1676	126018715	6.89922e-14	524920	52.7514	0.000100484
rs10986338	A	G	A	G	-0.011609	-0.0241	0.649791	0.6499	PCa	9	127191232	0.0089	140254	0.00691799	127191232	7.59994e-09	523840	32.1326	6.13367e-05
rs11033388	T	A	T	A	0.019588	-0.0091	0.418839	0.4197	PCa	11	36074218	0.0081	140254	0.2648	36074218	2.07014e-24	524922	98.0685	0.00018679
rs11052877	G	A	G	A	0.068864	0.0165	0.371691	0.3684	PCa	12	9905690	0.0086	140254	0.05424	9905690	1e-200	523521	1162.16	0.00221498
rs11073903	A	G	A	G	-0.012696	-0.0075	0.567498	0.5545	PCa	15	90653194	0.0083	140254	0.3673	90653194	4.40961e-11	523839	41.4523	7.91255e-05
rs11084096	A	G	A	G	-0.018376	-0.0184	0.296205	0.2768	PCa	19	52128795	0.0104	140254	0.0764698	52128795	6.41948e-19	523842	73.7619	0.00014079
rs11134475	G	A	G	A	-0.014216	0.0023	0.635835	0.6392	PCa	5	156399950	0.0087	140254	0.7935	156399950	4.41977e-13	524919	49.1315	9.35896e-05
rs11160706	A	G	A	G	0.030499	0.0063	0.22222	0.2346	PCa	14	103361736	0.0096	140254	0.5106	103361736	2.11982e-40	524921	168.84	0.000321545
rs111626441	A	G	A	G	0.027778	0.0117	0.096614	0.0924	PCa	18	77250669	0.0146	140254	0.4247	77250669	8.97016e-17	480500	64.7288	0.000134693
rs11168249	C	T	C	T	-0.019487	0.0129	0.461347	0.472	PCa	12	48208368	0.008	140254	0.1073	48208368	6.03949e-24	523519	98.826	0.000188737
rs1118866	T	C	T	C	0.014779	0.019	0.703532	0.6984	PCa	12	68520751	0.0088	140254	0.0310899	68520751	1.10002e-12	523522	47.7042	9.11133e-05
rs11218725	G	A	G	A	0.033008	-0.003	0.376523	0.3717	PCa	11	122509237	0.0086	140254	0.732	122509237	1.02991e-63	523984	268.176	0.000511541
rs11224302	T	C	T	C	-0.0383	0.0199	0.098823	0.101	PCa	11	100456604	0.0135	140254	0.1399	100456604	1.72982e-33	523517	136.817	0.000261274
rs11231804	T	C	T	C	0.07386	-0.0598	0.007228	0.009	PCa	11	64291461	0.0532	140254	0.2612	64291461	2.84997e-09	473735	37.0925	7.82918e-05
rs11246147	T	C	T	C	0.011393	0.0108	0.54935	0.5512	PCa	11	396701	0.0087	140254	0.2104	396701	9.52007e-09	478607	30.7611	6.4268e-05
rs11247712	T	C	T	C	-0.019902	-0.0097	0.368908	0.376	PCa	1	28229681	0.0083	140254	0.2449	28229681	3.37987e-24	524919	96.8293	0.000184431
rs112992671	A	G	A	G	-0.026707	-0.0598	0.045938	0.0436	PCa	14	50412380	0.0206	140254	0.00370399	50412380	8.35007e-09	523976	32.7618	6.25214e-05
rs113116201	C	T	C	T	0.041426	-0.0285	0.019939	0.0169	PCa	1	198830942	0.0323	140254	0.3784	198830942	1.93001e-09	523984	35.1463	6.70706e-05
rs113142693	C	T	C	T	-0.017087	-0.0168	0.247465	0.2458	PCa	8	30242076	0.0096	140254	0.0804396	30242076	1.46016e-14	523965	56.9838	0.000108743
rs1132352	C	A	C	A	-0.023977	0.0016	0.538949	0.5325	PCa	6	24806070	0.0081	140254	0.8431	24806070	1.15001e-36	522445	149.307	0.000285704
rs113466616	A	G	A	G	0.012115	-0.0149	0.333144	0.3368	PCa	1	26726127	0.0086	140254	0.0844209	26726127	1.78999e-09	523916	34.1689	6.5214e-05
rs113513990	C	T	C	T	-0.037749	0.0033	0.097132	0.096	PCa	17	2190390	0.0145	140254	0.8207	2190390	6.36942e-32	524904	131.225	0.000249935
rs113542380	A	G	A	G	-0.067528	-0.0354	0.074926	0.0713	PCa	2	43464818	0.0157	140254	0.0238298	43464818	4.90004e-77	523045	330.842	0.000632131
rs114323011	G	A	G	A	0.028818	0.0347	0.040066	0.033	PCa	1	51401209	0.0237	140254	0.1428	51401209	3.52996e-09	521924	33.3434	6.38815e-05
rs11505019	G	T	G	T	-0.013376	-0.022	0.410932	0.4186	PCa	3	188094327	0.0086	140254	0.0104901	188094327	3.1798e-12	523515	45.3508	8.66199e-05
rs11567701	T	G	T	G	0.054358	0.0086	0.261577	0.2697	PCa	5	35859863	0.0089	140254	0.3357	35859863	2.39883e-141	524921	599.862	0.00114146
rs11652760	G	T	G	T	-0.020963	-0.0017	0.100157	0.0952	PCa	17	16786819	0.0141	140254	0.9034	16786819	3.01023e-11	524921	41.5828	7.92109e-05
rs11657448	T	C	T	C	0.013211	-0.0058	0.321926	0.3146	PCa	17	62023128	0.0091	140254	0.5292	62023128	8.46993e-10	481396	36.6834	7.61964e-05
rs11670621	T	C	T	C	0.010673	-0.0136	0.48557	0.4874	PCa	19	12189379	0.0079	140254	0.0843995	12189379	3.11e-08	523980	29.8209	5.6909e-05
rs11676298	G	C	G	C	0.026968	-0.0096	0.19074	0.1856	PCa	2	227291731	0.0105	140254	0.362	227291731	2.86022e-29	523980	117.671	0.000224521
rs11684463	T	A	T	A	-0.04727	0.0027	0.327486	0.3175	PCa	2	182077535	0.0087	140254	0.753999	182077535	1.30017e-121	522903	515.162	0.000984227
rs116876036	T	C	T	C	0.020824	0.022	0.09019	0.0799	PCa	17	76393762	0.0163	140254	0.1756	76393762	9.56996e-10	524912	37.3581	7.11652e-05
rs11688289	C	T	C	T	-0.014843	-0.0106	0.18925	0.1757	PCa	2	40698811	0.011	140254	0.3356	40698811	6.98007e-10	524921	35.4911	6.76077e-05
rs11688303	T	C	T	C	0.01644	-0.0104	0.119835	0.1228	PCa	2	128410244	0.0125	140254	0.4057	128410244	2.74e-08	523982	29.876	5.7014e-05
rs11706384	T	G	T	G	0.026978	-0.011	0.235888	0.2297	PCa	3	39296881	0.0097	140254	0.2582	39296881	7.44046e-34	524920	137.759	0.000262369
rs11712335	C	T	C	T	0.015222	0.0191	0.269338	0.2639	PCa	3	128210550	0.0091	140254	0.0367003	128210550	1.26009e-12	523974	47.79	9.11985e-05
rs11742873	T	C	T	C	-0.01661	0.0145	0.837406	0.8453	PCa	5	179244302	0.0122	140254	0.2319	179244302	1.75001e-10	524923	39.4401	7.51294e-05
rs117556162	A	G	A	G	0.044471	-0.0021	0.05762	0.0458	PCa	16	67680806	0.0208	140254	0.9197	67680806	3.30979e-27	519069	111.507	0.000214775
rs11761199	G	A	G	A	-0.010761	0.0164	0.45427	0.4559	PCa	7	128581835	0.0082	140254	0.0451502	128581835	1.84001e-08	523522	30.0599	5.74152e-05
rs1177268	G	A	G	A	-0.013625	-0.0119	0.566052	0.5717	PCa	2	61286593	0.008	140254	0.1367	61286593	5.45004e-12	481436	43.9112	9.12005e-05
rs117934175	A	G	A	G	-0.044564	0.0105	0.040534	0.0385	PCa	8	79069520	0.0224	140254	0.641	79069520	1.11995e-19	524921	81.0977	0.000154471
rs11800059	T	C	T	C	-0.025613	0.0398	0.509954	0.4998	PCa	1	150651175	0.0079	140254	4.84697e-07	150651175	3.87972e-42	524922	172.169	0.000327883
rs11897252	T	C	T	C	-0.013906	-0.0012	0.233523	0.2365	PCa	2	216250263	0.0094	140254	0.8967	216250263	4.68997e-10	522356	36.1626	6.9225e-05
rs12021809	A	G	A	G	-0.026344	-0.0079	0.109842	0.1167	PCa	1	225941782	0.0127	140254	0.531401	225941782	2.6903e-18	524822	71.2361	0.000135715
rs12038019	C	G	C	G	-0.016487	-0.0014	0.268002	0.2661	PCa	1	161685800	0.0091	140254	0.874	161685800	1.00995e-14	524919	55.9886	0.00010665
rs12045893	T	C	T	C	0.026783	0.0202	0.248069	0.2529	PCa	1	158530416	0.0092	140254	0.0278599	158530416	9.70063e-35	524922	140.511	0.000267608
rs12059564	T	C	T	C	0.016276	-0.0012	0.150315	0.1572	PCa	1	159000779	0.0112	140254	0.917	159000779	7.95994e-10	524915	35.5225	6.76684e-05
rs12088882	T	C	T	C	0.034026	0.0128	0.408499	0.4128	PCa	1	101224620	0.0086	140254	0.1354	101224620	1.29987e-70	523979	293.329	0.000559498
rs12127284	T	C	T	C	-0.016752	0.0024	0.710139	0.6967	PCa	1	65431599	0.009	140254	0.793999	65431599	1.10994e-15	524920	60.6512	0.00011553
rs12133917	A	C	A	C	0.015624	-0.0181	0.435692	0.4199	PCa	1	101013188	0.0081	140254	0.0245799	101013188	2.14981e-16	524916	63.0162	0.000120036
rs12142033	A	G	A	G	-0.012976	0.0175	0.332829	0.3393	PCa	1	39542129	0.0093	140254	0.05886	39542129	1.73002e-10	523517	39.1501	7.47773e-05
rs12190136	A	G	A	G	0.01184	-0.0033	0.526092	0.5292	PCa	6	44767072	0.0081	140254	0.683701	44767072	3.98997e-10	523516	36.5973	6.99019e-05
rs12330493	G	T	G	T	0.019277	-0.013	0.36489	0.3749	PCa	3	27791614	0.0083	140254	0.117	27791614	2.35993e-28	524922	90.4252	0.000172234
rs12463256	A	G	A	G	0.014581	0.0016	0.274793	0.2815	PCa	19	297217	0.0095	140254	0.8647	297217	4.32016e-11	480340	40.7059	8.47368e-05
rs12526696	A	G	A	G	0.037387	-0.0022	0.160592	0.1526	PCa	6	108053364	0.0121	140254	0.8557	108053364	6.06038e-44	480503	181.146	0.00037685
rs12542907	G	C	G	C	-0.011147	0.0087	0.39893	0.3919	PCa	8	68813188	0.0087	140254	0.3198	68813188	7.8701e-09	524920	31.2814	5.95892e-05
rs12567173	C	T	C	T	0.013418	-0.005	0.235351	0.2405	PCa	1	62103005	0.0102	140254	0.6226	62103005	1.78e-09	524922	34.0178	6.48013e-05
rs12586002	G	T	G	T	-0.013719	-0.005	0.352779	0.3517	PCa	13	100046106	0.0085	140254	0.555	100046106	4.86968e-12	524919	45.119	8.59469e-05
rs12593807	C	T	C	T	-0.020904	-0.0202	0.135636	0.1436	PCa	15	48546727	0.0119	140254	0.09105	48546727	7.57007e-14	523419	53.6358	0.000102461
rs12598978	G	T	G	T	0.055094	0.0173	0.519622	0.5318	PCa	16	30482540	0.0085	140254	0.0414601	30482540	1.58125e-181	523983	795.216	0.00151534
rs1260326	C	T	C	T	-0.02397	-0.0222	0.602112	0.6056	PCa	2	27730940	0.0082	140254	0.00657007	27730940	1.44012e-35	523520	144.164	0.000275299
rs12627489	A	G	A	G	0.017139	-0.0082	0.106785	0.1412	PCa	21	37766505	0.0125	140254	0.5133	37766505	3.87998e-08	524918	29.416	5.6036e-05
rs12636926	C	T	C	T	-0.013632	0.0087	0.729623	0.7307	PCa	3	141660742	0.0091	140254	0.3372	141660742	1.91999e-10	523983	38.4208	7.33191e-05
rs12640189	T	C	T	C	0.016369	-0.004	0.175849	0.1766	PCa	4	6893181	0.0109	140254	0.7149	6893181	3.40001e-10	481439	37.3935	7.76642e-05
rs1264593	T	G	T	G	0.0146	0.0076	0.494948	0.4921	PCa	8	102471269	0.0083	140254	0.3589	102471269	2.14981e-14	522903	55.7313	0.000106569
rs12692735	T	G	T	G	-0.012472	-0.0053	0.361134	0.3686	PCa	2	165504565	0.0082	140254	0.5209	165504565	2.17e-10	523981	37.6121	7.17762e-05
rs12745411	T	G	T	G	0.016574	-0.0038	0.60014	0.5866	PCa	1	214405704	0.0082	140254	0.641201	214405704	6.31975e-18	524921	69.2144	0.000131839
rs12811832	A	G	A	G	-0.01621	-0.015	0.353889	0.3658	PCa	12	48376213	0.0085	140254	0.0774801	48376213	5.98963e-16	523517	62.9149	0.000120163
rs1291414	T	C	T	C	0.0123	-0.0132	0.297616	0.2959	PCa	6	23443234	0.0097	140254	0.1725	23443234	3.18002e-09	524919	33.204	6.32515e-05
rs1292069	C	T	C	T	-0.022504	-0.0018	0.449582	0.4566	PCa	17	57928290	0.0081	140254	0.8268	57928290	3.0903e-32	524909	131.596	0.00025064
rs1297265	G	A	G	A	0.011767	0.0009	0.443092	0.431	PCa	21	16817051	0.009	140254	0.923	16817051	7.43995e-10	523522	35.777	6.83343e-05
rs13040989	C	T	C	T	0.018955	0.0022	0.291865	0.2779	PCa	20	8616195	0.0094	140254	0.8112	8616195	9.96093e-20	523981	77.8315	0.000148517
rs13105987	A	G	A	G	0.045686	0.0154	0.274165	0.2693	PCa	4	38602467	0.0091	140254	0.0905607	38602467	3.63915e-103	524917	436.413	0.000830704
rs13133642	C	T	C	T	0.066249	0.0045	0.680761	0.6646	PCa	4	38366090	0.0087	140254	0.6076	38366090	1e-200	523520	1000.6	0.00190765
rs1317575	C	G	C	G	0.013696	-0.0243	0.696319	0.6981	PCa	16	78572255	0.0087	140254	0.00531802	78572255	2.80027e-11	524918	41.6456	7.93311e-05
rs13199519	A	G	A	G	-0.014087	-0.0122	0.298486	0.3027	PCa	6	109709175	0.0089	140254	0.1686	109709175	5.37032e-11	481440	40.0134	8.3105e-05
rs1320472	C	T	C	T	-0.013729	-0.0077	0.461204	0.4551	PCa	13	114843162	0.0081	140254	0.3469	114843162	1.57e-12	522837	48.9815	9.36753e-05
rs1320562	C	G	C	G	0.012709	0.0022	0.758464	0.7555	PCa	1	90174762	0.0094	140254	0.8174	90174762	8.85992e-09	524920	31.0662	5.91793e-05
rs13262073	G	C	G	C	-0.011887	0.0042	0.687591	0.6882	PCa	8	56760360	0.0087	140254	0.628599	56760360	7.10003e-09	524880	31.8651	6.07055e-05
rs13276352	C	T	C	T	0.013969	-0.0241	0.208845	0.2061	PCa	8	11657838	0.0101	140254	0.01736	11657838	2.15001e-09	524838	33.8454	6.44832e-05
rs1344603	C	T	C	T	0.029335	0.022	0.67571	0.6787	PCa	4	38109847	0.009	140254	0.01431	38109847	1.18987e-47	523521	197.512	0.000377134
rs1371076	C	T	C	T	0.014929	0.0102	0.740378	0.7402	PCa	12	90561450	0.0096	140254	0.288	90561450	4.21988e-12	524923	44.98	8.56814e-05
rs1384804	A	C	A	C	-0.050249	-0.0024	0.748054	0.7347	PCa	8	79572222	0.0091	140254	0.793	79572222	1.07895e-116	523840	499.042	0.000951755
rs1399180	C	T	C	T	0.025838	0.0291	0.828961	0.8299	PCa	10	8098719	0.0107	140254	0.00654305	8098719	1.82012e-24	522904	99.0105	0.000189312
rs139974673	C	T	C	T	0.054097	-0.0346	0.026033	0.0254	PCa	15	44027885	0.0268	140254	0.1957	44027885	1.89017e-19	524922	77.912	0.000148404
rs140763487	T	C	T	C	-0.048897	0.0313	0.01433	0.0122	PCa	3	112686528	0.0377	140254	0.406	112686528	9.25998e-10	524523	35.4296	6.75417e-05
rs141801008	T	C	T	C	-0.061427	-0.0319	0.009564	0.0122	PCa	19	10374952	0.0412	140254	0.4393	10374952	3.01002e-09	478898	34.2364	7.14849e-05
rs1431545	T	C	T	C	0.021141	0.0049	0.653307	0.6504	PCa	4	90220659	0.0089	140254	0.5831	90220659	5.0501e-25	523843	106.08	0.000202462
rs143875179	A	G	A	G	-0.029883	-0.0395	0.0442	0.0435	PCa	16	67606308	0.0202	140254	0.0504406	67606308	1.07999e-10	524921	39.6091	7.54515e-05
rs144520705	A	C	A	C	0.066726	0.0052	0.007638	0.0094	PCa	1	101801341	0.0501	140254	0.9169	101801341	5.93007e-09	521981	35.2334	6.74947e-05
rs1448318	A	G	A	G	0.017849	-0.0063	0.614888	0.6026	PCa	2	223982434	0.0082	140254	0.442	223982434	5.49035e-20	523979	79.0716	0.000150883
rs1456059	G	A	G	A	0.01286	-0.007	0.766259	0.7707	PCa	18	48954037	0.0104	140254	0.5017	48954037	9.06004e-09	524921	31.0987	5.9241e-05
rs145719494	G	A	G	A	-0.030887	-0.0046	0.058785	0.051	PCa	16	24044921	0.0184	140254	0.8012	24044921	3.71022e-14	524918	55.421	0.000105569
rs145947882	C	A	C	A	-0.035412	-0.0037	0.026364	0.0262	PCa	17	41809207	0.0269	140254	0.8909	41809207	4.97004e-09	524866	33.7921	6.43782e-05
rs147700878	A	G	A	G	0.025886	-0.0283	0.043802	0.0459	PCa	12	32635390	0.0206	140254	0.1695	32635390	2.39001e-08	523984	29.4133	5.61309e-05
rs148601577	G	A	G	A	-0.048791	0.0148	0.019608	0.0185	PCa	2	143847602	0.0339	140254	0.662599	143847602	3.78966e-12	523981	47.962	9.15256e-05
rs1491664	A	G	A	G	-0.015346	-0.0227	0.200884	0.1925	PCa	3	171173627	0.0122	140254	0.0641402	171173627	1.54e-10	522443	39.5046	7.56094e-05
rs1491765	A	G	A	G	-0.017265	-0.0103	0.293219	0.2975	PCa	17	73028923	0.0088	140254	0.244	73028923	1.66994e-16	523979	64.7452	0.000123549
rs1493694	T	C	T	C	0.020046	-0.0292	0.10785	0.1086	PCa	1	120526982	0.0129	140254	0.0242298	120526982	4.77969e-11	523521	40.4866	7.73292e-05
rs149453951	T	C	T	C	0.048621	0.0166	0.023606	0.0213	PCa	15	69583434	0.0357	140254	0.6417	69583434	4.04017e-13	503472	54.8716	0.000108975
rs149984502	T	C	T	C	0.047879	-0.0744	0.018609	0.0164	PCa	7	50539036	0.0327	140254	0.0229699	50539036	1.18005e-11	524523	43.9224	8.37308e-05
rs150797	G	C	G	C	-0.013599	-0.0053	0.447403	0.4197	PCa	21	43465831	0.0084	140254	0.5306	43465831	2.18978e-12	524885	48.0016	9.14432e-05
rs1523178	C	A	C	A	-0.025694	-0.0352	0.22113	0.21	PCa	13	50652456	0.0099	140254	0.000373302	50652456	3.86011e-29	523058	118.975	0.000227408
rs1533065	T	C	T	C	0.01668	0.0009	0.345231	0.3401	PCa	8	22785768	0.009	140254	0.9222	22785768	4.94994e-17	524918	66.0338	0.000125782
rs1533298	T	C	T	C	0.030959	-0.0019	0.715263	0.7252	PCa	2	111616304	0.0089	140254	0.8309	111616304	1.18987e-49	523981	204.644	0.000390403
rs1611236	A	G	A	G	-0.04235	-0.0427	0.322933	0.3086	PCa	6	29748690	0.0086	140254	7.72805e-07	29748690	9.75888e-97	522432	410.064	0.000784298
rs1637366	G	C	G	C	0.01416	-0.0202	0.289361	0.2874	PCa	7	74360784	0.0098	140254	0.0386803	74360784	1.40001e-10	480314	39.6102	8.24604e-05
rs1677490	C	G	C	G	0.015901	0.0175	0.7912	0.7885	PCa	16	9028541	0.0102	140254	0.0848907	9028541	1.24997e-11	524921	43.8557	8.35402e-05
rs16986308	A	G	A	G	-0.032274	0.039	0.116161	0.1258	PCa	22	28717032	0.0119	140254	0.001068	28717032	9.94947e-28	524920	112.294	0.000213879
rs17005891	A	G	A	G	-0.024312	0.0049	0.184405	0.1916	PCa	4	83547862	0.01	140254	0.6254	83547862	4.42996e-43	523978	93.177	0.000177795
rs17041439	C	A	C	A	0.040938	0.0273	0.056517	0.0532	PCa	12	101873240	0.0192	140254	0.1554	101873240	2.11009e-23	523981	93.6676	0.00017873
rs17055818	C	T	C	T	-0.029726	0.012	0.252258	0.2577	PCa	5	157969475	0.0094	140254	0.2014	157969475	2.14981e-42	523521	174.574	0.000333349
rs17093026	T	C	T	C	-0.021868	-0.0118	0.101478	0.1007	PCa	20	34318911	0.0133	140254	0.3739	34318911	3.12968e-12	524923	45.7807	8.72065e-05
rs17138740	G	A	G	A	-0.01345	0.0163	0.214538	0.2048	PCa	7	18224597	0.0102	140254	0.1098	18224597	6.12999e-09	523520	31.9201	6.09683e-05
rs17180155	C	T	C	T	-0.01113	-0.0147	0.394048	0.387	PCa	8	105807849	0.0084	140254	0.0792793	105807849	9.21001e-09	524918	31.0545	5.91572e-05
rs17229044	T	C	T	C	-0.019172	-0.0011	0.210111	0.2045	PCa	16	11062936	0.0103	140254	0.9177	11062936	1.77992e-16	524920	64.051	0.000122006
rs17366643	C	T	C	T	0.014557	-0.0099	0.537795	0.5366	PCa	2	11344504	0.0081	140254	0.2234	11344504	1.3499e-14	523981	55.206	0.000105348
rs17507693	T	A	T	A	0.016236	-0.004	0.222733	0.2273	PCa	15	83793622	0.0096	140254	0.6724	83793622	9.86052e-13	524917	47.9152	9.12731e-05
rs175714	C	T	C	T	0.026141	-0.0046	0.577477	0.5766	PCa	14	75981856	0.0082	140254	0.5712	75981856	9.20026e-42	523523	174.638	0.000333472
rs17703261	T	A	T	A	0.009635	0.0058	0.188591	0.1812	PCa	4	88058337	0.0104	140254	0.578901	88058337	2.66999e-08	524921	14.9142	2.84115e-05
rs17710008	A	G	A	G	0.020604	-0.0034	0.18168	0.1643	PCa	6	153043035	0.0111	140254	0.7595	153043035	4.45041e-17	523514	66.0916	0.00012623
rs1807669	T	C	T	C	-0.027074	-0.0257	0.793541	0.7889	PCa	22	42122926	0.0098	140254	0.00882206	42122926	8.99912e-31	524895	126.1	0.000240181
rs1822534	G	A	G	A	-0.034408	0.0096	0.393993	0.3793	PCa	3	12266804	0.0084	140254	0.2559	12266804	7.21938e-71	524914	296.926	0.000565347
rs187856913	A	G	A	G	0.048221	0.0487	0.038815	0.0326	PCa	15	90555181	0.0245	140254	0.0464398	90555181	6.24022e-22	524918	91.0911	0.000173504
rs1883801	G	A	G	A	-0.017015	0.0135	0.195421	0.1855	PCa	20	10647679	0.0108	140254	0.2111	10647679	3.39e-12	524922	47.7934	9.10403e-05
rs1893033	T	C	T	C	-0.028193	-0.0001	0.074578	0.0689	PCa	11	119089055	0.0158	140254	0.9936	119089055	5.70033e-15	523065	57.394	0.000109714
rs1893592	C	A	C	A	0.014656	0.0074	0.295994	0.2723	PCa	21	43855067	0.0097	140254	0.4472	43855067	2.1301e-12	523521	46.8698	8.952e-05
rs1894692	A	G	A	G	-0.037559	0.027	0.978082	0.9754	PCa	1	169467654	0.0282	140254	0.3369	169467654	1.12001e-08	524923	31.7509	6.04831e-05
rs1923403	G	A	G	A	0.020005	0.001	0.922075	0.917	PCa	10	4160744	0.0156	140254	0.949	4160744	1.68e-08	524921	30.1904	5.75109e-05
rs1966865	A	G	A	G	0.027118	0.0115	0.317295	0.3057	PCa	14	64975861	0.0087	140254	0.1863	64975861	1.35988e-40	524921	167.292	0.000318597
rs1971429	A	C	A	C	0.012768	-0.0347	0.728952	0.7272	PCa	9	33776182	0.009	140254	0.0001199	33776182	2.01002e-09	524922	33.8177	6.442e-05
rs1976055	A	C	A	C	-0.017162	-0.0053	0.156208	0.1498	PCa	2	111787853	0.0112	140254	0.6391	111787853	4.05042e-11	523982	40.6869	7.76434e-05
rs1991431	A	G	A	G	0.023776	0.0457	0.440507	0.4392	PCa	3	141133450	0.008	140254	1.00201e-08	141133450	8.91046e-36	524918	146.308	0.000278647
rs1997797	G	C	G	C	0.01702	-0.04	0.445711	0.4487	PCa	20	31387954	0.0081	140254	6.88795e-07	31387954	4.44017e-19	524922	75.1442	0.000143133
rs2055101	T	C	T	C	-0.013407	-0.0003	0.527164	0.5153	PCa	8	119886923	0.0082	140254	0.9678	119886923	1.83992e-12	523978	46.9571	8.96086e-05
rs2057340	G	A	G	A	0.013805	-0.0046	0.65339	0.6634	PCa	14	35848774	0.0086	140254	0.595799	35848774	4.66015e-12	524919	45.3154	8.6321e-05
rs2065500	G	A	G	A	-0.04804	0.0213	0.159764	0.159	PCa	9	22145694	0.0108	140254	0.0489305	22145694	3.29003e-77	523520	324.578	0.000619607
rs2068485	G	T	G	T	0.010843	-0.0023	0.446837	0.4671	PCa	12	1868527	0.0096	140254	0.8103	1868527	2.55e-08	524921	30.5106	5.81207e-05
rs2070745	G	C	G	C	-0.016487	0.0016	0.366758	0.3806	PCa	19	52249947	0.0092	140254	0.863	52249947	3.94003e-16	523835	66.1473	0.000126259
rs2089979	G	A	G	A	-0.034539	0.0041	0.414403	0.4097	PCa	3	196501413	0.0082	140254	0.6125	196501413	4.10015e-72	523520	303.289	0.00057899
rs2100139	C	T	C	T	0.015201	0.0081	0.65839	0.6507	PCa	3	108504265	0.0084	140254	0.3361	108504265	2.32006e-14	523524	54.4214	0.000103941
rs2145270	T	C	T	C	-0.010827	0.003	0.618853	0.6357	PCa	20	6621685	0.0085	140254	0.725499	6621685	2.69998e-08	524452	29.0039	5.53001e-05
rs2161118	C	T	C	T	0.011343	0.0109	0.327972	0.3524	PCa	5	172675594	0.0091	140254	0.2319	172675594	4.74002e-08	523841	29.7122	5.67166e-05
rs2180369	C	T	C	T	0.020125	-0.0445	0.110884	0.111	PCa	14	93516465	0.0127	140254	0.000435903	93516465	1.47001e-10	480040	38.339	7.986e-05
rs2230604	T	C	T	C	0.030004	0.0105	0.084354	0.0941	PCa	20	49196284	0.0143	140254	0.4644	49196284	3.65006e-18	523518	72.8138	0.000139066
rs2270968	G	T	G	T	-0.012829	0.0053	0.738399	0.7281	PCa	3	182755209	0.009	140254	0.552901	182755209	2.45997e-09	523523	33.2897	6.35837e-05
rs2273215	A	G	A	G	-0.014956	-0.0062	0.458202	0.4508	PCa	6	170586082	0.009	140254	0.4894	170586082	5.03965e-14	480499	53.3698	0.000111059
rs2275902	C	G	C	G	-0.016113	0.0138	0.297647	0.2915	PCa	1	79357360	0.0087	140254	0.112	79357360	5.22035e-15	524462	56.9378	0.000108552
rs2276566	C	G	C	G	-0.025247	-0.031	0.100134	0.097	PCa	2	234395159	0.0139	140254	0.0256898	234395159	1.39991e-15	523983	60.1972	0.000114871
rs2282680	T	C	T	C	-0.013672	-0.003	0.289428	0.2769	PCa	4	72608364	0.0091	140254	0.742499	72608364	4.97966e-11	524916	40.3614	7.68852e-05
rs2282718	A	G	A	G	-0.017559	0.0127	0.372092	0.3853	PCa	1	25241056	0.0086	140254	0.14	25241056	3.25012e-18	522430	75.2777	0.000144071
rs2291900	A	G	A	G	0.016877	0.0095	0.29054	0.2905	PCa	3	170825920	0.0097	140254	0.326	170825920	1.49005e-15	523518	61.4804	0.000117423
rs2294081	C	T	C	T	0.015641	-0.0011	0.480733	0.7134	PCa	11	193863	0.0118	140254	0.9265	193863	8.30042e-15	475121	58.0378	0.000122139
rs2294421	C	T	C	T	-0.010721	-0.0023	0.431921	0.4216	PCa	6	11753146	0.0081	140254	0.7753	11753146	2.07e-08	524922	29.6096	5.64045e-05
rs2294630	G	A	G	A	0.012992	-0.0096	0.493105	0.4887	PCa	1	19981791	0.0086	140254	0.2644	19981791	8.1508e-12	520691	43.9396	8.438e-05
rs2294752	G	T	G	T	0.012451	-0.0189	0.238115	0.2414	PCa	1	40879952	0.0098	140254	0.0545205	40879952	1.94998e-08	523982	29.4751	5.6249e-05
rs2294861	T	C	T	C	0.019028	-0.0005	0.294117	0.2941	PCa	6	53136516	0.009	140254	0.9594	53136516	3.83972e-20	524919	78.9272	0.000150338
rs2295797	C	T	C	T	0.020015	0.0016	0.295417	0.2805	PCa	9	35722282	0.009	140254	0.8589	35722282	4.98999e-22	524918	87.5533	0.000166767
rs2297508	G	C	G	C	-0.022432	-0.0361	0.647622	0.6376	PCa	17	17715317	0.0083	140254	1.30101e-05	17715317	2.19989e-27	481438	110.595	0.000229666
rs2298552	T	C	T	C	0.016509	0.006	0.52553	0.5381	PCa	11	60264947	0.0082	140254	0.4626	60264947	2.71019e-18	523520	71.1656	0.000135918
rs2298979	A	G	A	G	-0.019569	-0.0119	0.405953	0.3997	PCa	4	110838126	0.0082	140254	0.1466	110838126	3.19963e-24	524919	96.9698	0.000184699
rs2305591	T	A	T	A	0.010958	-0.0165	0.557343	0.5687	PCa	2	182340214	0.0082	140254	0.0443496	182340214	8.67002e-09	523982	31.0474	5.92492e-05
rs2313532	A	G	A	G	-0.014305	-0.0052	0.40082	0.4099	PCa	9	133635321	0.0082	140254	0.5303	133635321	1.86982e-13	524909	51.5987	9.82907e-05
rs2322830	C	T	C	T	-0.0107	0.001	0.580473	0.5616	PCa	3	4745230	0.0081	140254	0.9029	4745230	2.42003e-08	524919	29.2722	5.57621e-05
rs2327531	G	A	G	A	0.016613	0.0116	0.20699	0.1876	PCa	6	135048564	0.0102	140254	0.2554	135048564	9.92887e-13	524921	47.565	9.06054e-05
rs2347784	G	C	G	C	0.028115	0.014	0.268157	0.2692	PCa	7	6524843	0.0097	140254	0.1491	6524843	6.95024e-39	523659	162.516	0.000310251
rs2369391	C	A	C	A	-0.016986	0.0042	0.494127	0.5025	PCa	12	751609	0.0083	140254	0.612901	751609	7.43019e-19	522087	75.3178	0.000144242
rs2403246	G	C	G	C	0.011959	0.0096	0.414485	0.4083	PCa	11	18101078	0.0083	140254	0.248	18101078	4.81005e-10	524904	36.4398	6.94171e-05
rs2412544	T	C	T	C	-0.016169	0.018	0.393588	0.4074	PCa	15	40949526	0.0081	140254	0.0274202	40949526	1.13006e-16	523521	65.3423	0.000124798
rs2439408	C	G	C	G	-0.012483	0.0153	0.561092	0.5554	PCa	15	66925163	0.0082	140254	0.0634995	66925163	9.72076e-11	524913	40.2899	7.67495e-05
rs2442718	T	C	T	C	-0.028563	-0.0239	0.369727	0.3303	PCa	6	31322402	0.0085	140254	0.00480795	31322402	5.38022e-48	523837	199.255	0.000380231
rs2453582	T	C	T	C	0.017742	0.0108	0.391346	0.3751	PCa	17	19439066	0.009	140254	0.2278	19439066	4.87978e-19	523980	78.5862	0.000149957
rs2453628	A	G	A	G	0.010777	0.0028	0.52576	0.5421	PCa	8	101139413	0.0081	140254	0.7263	101139413	1.38998e-08	524918	30.4038	5.79177e-05
rs2462017	A	G	A	G	0.013995	-0.0001	0.652335	0.6436	PCa	10	30486133	0.0086	140254	0.9918	30486133	2.87012e-12	524922	46.6381	8.88398e-05
rs246524	C	G	C	G	0.012404	0.0068	0.318481	0.3279	PCa	5	52272953	0.0086	140254	0.432	52272953	8.79002e-10	524919	35.062	6.67905e-05
rs247557	G	T	G	T	-0.010997	0.0047	0.52424	0.5121	PCa	5	88710112	0.0083	140254	0.5721	88710112	6.05006e-09	524920	31.6676	6.03249e-05
rs247826	T	C	T	C	0.038651	0.0155	0.220693	0.2231	PCa	16	84582965	0.0098	140254	0.1132	84582965	1.18987e-63	523516	269.155	0.000513864
rs2489279	G	C	G	C	0.017602	0.0122	0.333667	0.3209	PCa	1	182144119	0.0088	140254	0.1653	182144119	1.27997e-18	524891	72.3248	0.000137771
rs251391	T	C	T	C	0.019773	-0.0012	0.747429	0.7666	PCa	5	127538116	0.0097	140254	0.8999	127538116	1.21004e-19	524923	77.4976	0.000147614
rs251398	C	T	C	T	-0.017302	0.0155	0.446922	0.4297	PCa	5	67509801	0.0081	140254	0.0569797	67509801	2.39001e-19	524921	77.696	0.000147993
rs2542573	C	T	C	T	-0.014819	-0.0074	0.330988	0.3316	PCa	2	54046646	0.0085	140254	0.3859	54046646	1.51985e-13	523524	50.9205	9.72555e-05
rs2548256	T	G	T	G	0.014003	-0.0067	0.62009	0.6247	PCa	5	100148462	0.0082	140254	0.419	100148462	6.48933e-13	523841	48.4002	9.23863e-05
rs2569693	T	C	T	C	-0.042002	-0.0236	0.384414	0.3959	PCa	19	10399904	0.0089	140254	0.00786194	10399904	3.3597e-96	480040	401.142	0.000834945
rs259981	A	T	A	T	-0.027105	0.0002	0.360441	0.3753	PCa	20	57748369	0.0088	140254	0.9789	57748369	3.91021e-42	523982	177.544	0.000338722
rs2665960	G	A	G	A	0.012196	-0.0108	0.668615	0.6868	PCa	17	74024711	0.0095	140254	0.2589	74024711	4.02995e-09	523980	34.5396	6.59134e-05
rs2710804	C	T	C	T	0.013802	0.0052	0.376124	0.3692	PCa	7	36084529	0.0084	140254	0.5358	36084529	1.63005e-12	523521	46.8076	8.94012e-05
rs2727487	C	A	C	A	-0.012631	-0.0145	0.629239	0.6317	PCa	7	129513820	0.0085	140254	0.0890307	129513820	1.07999e-10	524921	39.0788	7.44415e-05
rs2738783	G	T	G	T	-0.015649	0.0498	0.78963	0.8109	PCa	20	62308612	0.0105	140254	2.05599e-06	62308612	1.24e-10	481444	39.1734	8.13599e-05
rs2755253	T	C	T	C	-0.030903	0.0052	0.70898	0.7031	PCa	1	67470843	0.0087	140254	0.550399	67470843	2.87012e-50	524922	206.945	0.000394083
rs2807303	A	G	A	G	0.021641	-0.0062	0.346234	0.3366	PCa	9	82187095	0.0085	140254	0.4633	82187095	2.78997e-27	524903	111.314	0.00021202
rs2847468	T	C	T	C	-0.011935	0.0019	0.26371	0.2706	PCa	13	110928439	0.0092	140254	0.8403	110928439	2.94002e-08	523975	28.9858	5.53159e-05
rs28533432	T	C	T	C	-0.025074	-0.0046	0.699647	0.7001	PCa	12	123873242	0.009	140254	0.6109	123873242	7.16968e-33	523506	138.364	0.000264234
rs28539372	A	T	A	T	0.038051	0.0183	0.319096	0.3247	PCa	15	91021412	0.0085	140254	0.0305703	91021412	3.37987e-78	524919	330.472	0.000629172
rs2853951	T	C	T	C	0.075987	-0.0143	0.597093	0.6231	PCa	6	31236115	0.0082	140254	0.0789805	31236115	1e-200	523844	1459.37	0.00277815
rs28588745	T	A	T	A	0.02245	-0.0136	0.205718	0.1992	PCa	8	10647044	0.01	140254	0.1731	10647044	1.24997e-21	521983	85.9879	0.000164706
rs28710104	G	A	G	A	-0.014333	-0.0182	0.683305	0.6919	PCa	5	54879845	0.0086	140254	0.0356	54879845	1.74985e-12	524920	46.6758	8.89119e-05
rs2908425	A	G	A	G	0.014205	0.0111	0.332187	0.3318	PCa	7	5569327	0.0089	140254	0.2128	5569327	3.78007e-12	524917	46.998	8.95262e-05
rs2910580	A	T	A	T	-0.013889	0.0054	0.659076	0.6492	PCa	5	57527886	0.0083	140254	0.5132	57527886	3.57026e-12	524922	45.509	8.66892e-05
rs2968811	T	A	T	A	0.013124	0.012	0.420607	0.4163	PCa	2	55327091	0.0082	140254	0.1428	55327091	7.76068e-12	524918	44.0697	8.39484e-05
rs2980821	A	C	A	C	-0.013245	0.0022	0.425051	0.4198	PCa	8	40028306	0.0082	140254	0.791099	40028306	4.9705e-12	523516	44.8923	8.57441e-05
rs2980888	C	T	C	T	-0.01534	0.0045	0.697079	0.7079	PCa	8	126507308	0.0091	140254	0.616799	126507308	1.21004e-13	522903	51.9704	9.93784e-05
rs2992263	A	G	A	G	-0.020286	0.0203	0.610009	0.6284	PCa	10	26741207	0.0085	140254	0.01679	26741207	1.58016e-25	523844	102.589	0.0001958
rs3012415	T	C	T	C	0.014327	0.0008	0.822853	0.8262	PCa	6	170489464	0.0116	140254	0.9424	170489464	2.65003e-08	481443	28.8116	5.98407e-05
rs304154	C	T	C	T	0.011965	-0.0091	0.307959	0.3137	PCa	5	88120416	0.0088	140254	0.3016	88120416	5e-09	524920	32.0332	6.10211e-05
rs309375	A	C	A	C	0.019206	-0.0061	0.574699	0.5652	PCa	4	123681156	0.0083	140254	0.4567	123681156	7.83971e-23	524919	94.6698	0.000180319
rs3118469	T	A	T	A	0.029198	0.0156	0.299989	0.3087	PCa	10	6101129	0.0086	140254	0.0695601	6101129	1.50003e-45	524922	188.017	0.000358052
rs3134754	G	A	G	A	-0.050449	-0.0085	0.445616	0.4264	PCa	6	31216329	0.008	140254	0.2912	31216329	8.66962e-155	523842	659.559	0.0012575
rs3136685	T	C	T	C	-0.020315	-0.0125	0.16434	0.1692	PCa	17	38719799	0.0126	140254	0.32	38719799	6.51028e-14	522442	59.2276	0.000113354
rs332507	C	T	C	T	-0.01527	0.0017	0.222163	0.219	PCa	3	124435110	0.0098	140254	0.8594	124435110	3.12033e-11	523982	42.2299	8.05876e-05
rs34025077	G	A	G	A	-0.032806	-0.0021	0.101398	0.0916	PCa	15	70033578	0.0139	140254	0.8817	70033578	1.24997e-25	524921	102.97	0.000196125
rs34030812	C	T	C	T	-0.018195	-0.0225	0.367406	0.3652	PCa	2	144248905	0.0083	140254	0.00696097	144248905	1.49005e-20	523980	80.6468	0.000153888
rs34140544	C	G	C	G	0.017044	0.0019	0.648484	0.6228	PCa	16	4105786	0.0089	140254	0.83	4105786	1.39991e-17	524889	69.5252	0.000132439
rs34229224	A	G	A	G	-0.047882	0.0215	0.014131	0.011	PCa	12	112197562	0.039	140254	0.5825	112197562	2.78003e-09	523522	33.4449	6.38803e-05
rs34323943	C	T	C	T	0.022339	-0.0428	0.110592	0.1152	PCa	20	52192637	0.0127	140254	0.000772894	52192637	2.08018e-13	523521	51.3995	9.81708e-05
rs34423734	A	C	A	C	-0.010815	0.0116	0.266467	0.2427	PCa	3	27519761	0.0093	140254	0.2107	27519761	3.79997e-08	488552	22.3397	4.57242e-05
rs34423734	A	C	A	G	-0.010815	0.6008	0.266467	0.0001	PCa	3	27519761	0.4742	140254	0.2052	27519761	3.79997e-08	488552	22.3397	4.57242e-05
rs34499378	A	G	A	G	0.011141	0.0017	0.329853	0.3167	PCa	4	102722182	0.0089	140254	0.8534	102722182	3.27002e-08	524919	28.8061	5.48743e-05
rs34662054	C	G	C	G	0.014295	0.125	0.299106	0.2944	PCa	11	68908815	0.0086	140254	3.03599e-48	68908815	4.79954e-12	524922	44.9788	8.56793e-05
rs34664889	A	C	A	C	0.020387	-0.0158	0.159961	0.1685	PCa	10	94515203	0.011	140254	0.1516	94515203	2.47002e-15	524918	58.6395	0.000111699
rs34850939	A	G	A	G	0.048075	-0.0116	0.346116	0.3388	PCa	3	47063910	0.0085	140254	0.173	47063910	1.6293e-117	524908	549.704	0.00104614
rs35002856	C	G	C	G	0.012278	-0.0021	0.372999	0.3938	PCa	2	12878229	0.0083	140254	0.7972	12878229	4.02995e-10	523982	36.9495	7.05117e-05
rs35010780	A	G	A	G	-0.021308	-0.002	0.130713	0.1349	PCa	9	86499923	0.0122	140254	0.8671	86499923	1.29987e-13	523842	54.0558	0.00010318
rs35114152	G	A	G	A	0.024676	0.0135	0.225583	0.2332	PCa	7	150294476	0.0096	140254	0.1596	150294476	1.72982e-27	524922	111.699	0.000212746
rs35121828	A	G	A	G	0.013147	-0.0125	0.258961	0.2482	PCa	7	23634985	0.0095	140254	0.19	23634985	1.22e-09	524921	34.8242	6.63374e-05
rs35186877	A	G	A	G	0.031862	-0.0081	0.213822	0.2057	PCa	17	4625892	0.0101	140254	0.424	4625892	1.93999e-42	523838	178.852	0.00034131
rs35345753	G	C	G	C	-0.026515	-0.0036	0.207147	0.1951	PCa	7	22740513	0.01	140254	0.7226	22740513	6.95024e-30	524919	121.249	0.000230932
rs35592432	C	G	C	G	0.108539	0.0084	0.027317	0.0219	PCa	3	71355240	0.0341	140254	0.8057	71355240	1.67996e-68	523066	327.668	0.000626046
rs35993840	C	A	C	A	0.038227	-0.0187	0.070154	0.0726	PCa	1	203697870	0.0178	140254	0.2942	203697870	1.50003e-23	524912	100.093	0.000190649
rs360017	G	A	G	A	-0.021106	-0.0168	0.775253	0.7868	PCa	5	173207353	0.0102	140254	0.0995199	173207353	1.69005e-20	523984	81.3513	0.000155231
rs36084354	A	G	A	G	-0.060717	0.0126	0.091708	0.0737	PCa	19	1079959	0.0168	140254	0.4526	1079959	6.59933e-71	480042	295.005	0.000614163
rs36108061	G	C	G	C	-0.025308	0.0099	0.057188	0.054	PCa	12	14409191	0.0177	140254	0.5748	14409191	5.54e-10	524923	36.2578	6.90678e-05
rs369540605	G	A	G	A	0.018994	-0.0076	0.208159	0.2064	PCa	5	52073844	0.01	140254	0.4447	52073844	3.33964e-16	523835	62.3078	0.000118931
rs3731211	A	T	A	T	0.043598	-0.0181	0.719794	0.7285	PCa	9	21986847	0.0089	140254	0.0409704	21986847	5.14044e-95	524921	402.787	0.000766741
rs3735485	G	A	G	A	0.044361	-0.0075	0.844816	0.851	PCa	7	45009341	0.0123	140254	0.542099	45009341	3.55959e-63	524463	270.758	0.000515991
rs3739756	C	T	C	T	-0.031845	-0.0313	0.036302	0.032	PCa	9	98775235	0.0249	140254	0.2095	98775235	2.87998e-10	524918	37.2483	7.09552e-05
rs3744399	C	T	C	T	-0.022072	0.0124	0.143155	0.1477	PCa	17	7154582	0.0115	140254	0.281	7154582	4.60999e-16	523828	62.6127	0.000119515
rs3760456	T	C	T	C	-0.01472	0.0082	0.439121	0.4308	PCa	17	27948844	0.0083	140254	0.3199	27948844	1.39991e-14	524914	56.0317	0.000106733
rs3761846	T	C	T	C	0.020501	-0.0254	0.569525	0.56	PCa	9	123689597	0.0081	140254	0.00174401	123689597	6.26037e-27	524920	108.199	0.000206082
rs3797727	A	T	A	T	0.019727	-0.0147	0.112161	0.1139	PCa	5	111079024	0.0128	140254	0.2531	111079024	4.93969e-11	523508	40.5775	7.75047e-05
rs3810818	C	A	C	A	-0.018248	-0.0326	0.773356	0.7775	PCa	16	4432029	0.0105	140254	0.00197702	4432029	9.13061e-15	480038	56.0416	0.00011673
rs3812316	G	C	G	C	-0.016662	-0.024	0.127464	0.1166	PCa	7	73020337	0.0135	140254	0.0754206	73020337	4.62999e-09	524460	32.3888	6.17526e-05
rs3812849	C	A	C	A	0.04349	0.0048	0.266158	0.2635	PCa	13	74701736	0.0092	140254	0.6	74701736	1.32008e-91	524921	388.12	0.000738841
rs3822030	T	G	T	G	0.011121	0.0031	0.570762	0.5813	PCa	4	987343	0.0087	140254	0.7196	987343	3.48001e-08	473830	28.7157	6.05998e-05
rs3822030	T	G	C	CTCAA	0.011121	-0.0094	0.570762	0.0403	PCa	4	987343	0.0223	140254	0.6736	987343	3.48001e-08	473830	28.7157	6.05998e-05
rs3822030	T	G	T	G	0.011121	0.0066	0.570762	0.58	PCa	4	987343	0.0453	140254	0.8836	987343	3.48001e-08	473830	28.7157	6.05998e-05
rs3848132	A	T	A	T	-0.011769	-0.0249	0.292109	0.2943	PCa	15	51106727	0.0088	140254	0.00457804	51106727	1.66001e-08	524920	30.0704	5.72823e-05
rs3851820	T	A	T	A	-0.017551	0.0083	0.744961	0.7512	PCa	18	20461322	0.0094	140254	0.3808	20461322	7.37055e-16	524919	61.4493	0.000117051
rs3992621	C	T	C	T	-0.010384	-0.0058	0.535606	0.5452	PCa	5	118530823	0.008	140254	0.4698	118530823	4.31003e-08	524918	28.1583	5.36403e-05
rs41267765	T	C	T	C	-0.046076	-0.0338	0.021741	0.0273	PCa	6	159462424	0.0257	140254	0.1872	159462424	1.23994e-12	523521	47.2809	9.03052e-05
rs4129560	A	C	A	C	-0.011182	0.0034	0.369955	0.3571	PCa	15	81978452	0.0083	140254	0.681201	81978452	1.21001e-08	524915	30.5987	5.82894e-05
rs41317270	T	C	T	C	-0.018469	0.0157	0.177256	0.1597	PCa	10	98369755	0.0112	140254	0.1606	98369755	9.81974e-14	524921	52.23	9.94907e-05
rs4149569	G	C	G	C	-0.020782	-0.0033	0.41411	0.4162	PCa	12	6452468	0.0085	140254	0.692299	6452468	2.23975e-26	523839	109.806	0.000209574
rs419470	G	A	G	A	0.014977	0.0191	0.716626	0.7116	PCa	5	16625591	0.0093	140254	0.0405098	16625591	9.49948e-13	524922	47.8263	9.11029e-05
rs4319365	A	G	A	G	-0.01934	0.0064	0.544871	0.5406	PCa	1	56907720	0.0084	140254	0.4501	56907720	3.25987e-24	524920	97.3968	0.000185512
rs4368798	G	A	G	A	0.012354	-0.0055	0.426501	0.4124	PCa	6	26593471	0.0082	140254	0.5059	26593471	1.06999e-10	522436	39.0089	7.46617e-05
rs4406174	T	C	T	C	0.018355	0.0013	0.101238	0.1173	PCa	5	1519079	0.0131	140254	0.9211	1519079	2.27002e-08	477215	29.2596	6.13094e-05
rs4407213	C	G	C	G	0.042486	0.0102	0.031639	0.0248	PCa	2	25541636	0.0283	140254	0.717999	25541636	1.49005e-14	523213	57.8773	0.000110607
rs4411786	C	T	C	T	-0.045103	-0.0063	0.265295	0.2902	PCa	20	1930897	0.0091	140254	0.4913	1930897	6.38999e-98	524923	416.604	0.000793018
rs444613	G	A	G	A	0.015352	-0.0028	0.42489	0.4101	PCa	5	150546885	0.0083	140254	0.7317	150546885	1e-15	524917	60.4683	0.000115183
rs4497886	A	G	A	G	-0.071743	0.046	0.075265	0.0565	PCa	2	112238447	0.0235	140254	0.0499804	112238447	3.46976e-73	516197	370.106	0.000716472
rs4530278	T	G	T	G	0.017139	0.0024	0.598216	0.608	PCa	19	33752994	0.0082	140254	0.773101	33752994	5.23962e-18	524915	74.1313	0.000141206
rs45528934	T	C	T	C	-0.020532	-0.0043	0.161765	0.1496	PCa	14	23793305	0.0116	140254	0.714301	23793305	1.85012e-15	523980	59.9111	0.000114325
rs4578474	G	A	G	A	-0.012404	-0.004	0.265376	0.2683	PCa	12	4346821	0.0092	140254	0.6673	4346821	7.46999e-09	524920	31.4919	5.99902e-05
rs4619033	G	A	G	A	-0.019043	-0.0119	0.267859	0.2671	PCa	1	204269242	0.009	140254	0.1884	204269242	5.7306e-19	523522	74.4729	0.000142233
rs464609	A	G	A	G	0.011801	0.0053	0.544347	0.5422	PCa	5	34654477	0.008	140254	0.5031	34654477	5.30005e-10	523520	36.1694	6.9084e-05
rs4660128	C	T	C	T	-0.024767	0.0113	0.896961	0.8958	PCa	1	236087992	0.014	140254	0.419	236087992	3.12033e-15	524922	59.5245	0.000113384
rs4685105	G	A	G	A	-0.010734	0.0064	0.414708	0.409	PCa	3	14320176	0.0087	140254	0.4648	14320176	3.21004e-08	523981	29.3095	5.5933e-05
rs4696314	C	T	C	T	0.014209	-0.0076	0.515076	0.5271	PCa	4	153005716	0.0088	140254	0.3882	153005716	9.33039e-14	522443	52.6969	0.000100856
rs4714431	C	A	C	A	-0.010808	-0.0068	0.371057	0.3694	PCa	6	41168337	0.0087	140254	0.4312	41168337	4.15002e-08	523520	28.545	5.45221e-05
rs4718976	C	T	C	T	-0.017869	0.0053	0.694537	0.6865	PCa	7	70113409	0.0096	140254	0.582	70113409	1.10002e-17	523522	70.9379	0.000135483
rs4737010	A	G	A	G	0.026819	-0.003	0.228863	0.244	PCa	8	41630447	0.0101	140254	0.765799	41630447	2.47002e-32	524917	133.298	0.000253876
rs4760278	A	C	A	C	-0.014029	-0.0053	0.222685	0.2136	PCa	12	57771153	0.0102	140254	0.6084	57771153	6.47993e-10	524916	35.7677	6.81352e-05
rs4789294	G	A	G	A	0.02652	-0.01	0.219391	0.2217	PCa	17	74419177	0.0105	140254	0.3414	74419177	1.05003e-30	524920	126.481	0.000240896
rs4805881	C	A	C	A	-0.015028	0.0063	0.665288	0.6613	PCa	19	33896432	0.0088	140254	0.471	33896432	1.40994e-13	524922	52.8022	0.00010058
rs4812804	T	C	T	C	0.013444	0.0037	0.198107	0.2152	PCa	20	42852273	0.0101	140254	0.7177	42852273	2.1e-08	523518	30.0649	5.74253e-05
rs4833031	C	T	C	T	0.017943	-0.0034	0.139012	0.1449	PCa	4	38292186	0.0126	140254	0.784401	38292186	5.70033e-11	524921	40.4573	7.70672e-05
rs4849169	C	A	C	A	0.020898	0.003	0.482168	0.4735	PCa	2	113953657	0.0081	140254	0.714301	113953657	4.14e-28	523977	114.297	0.000218085
rs4869745	T	C	T	C	0.012563	-0.016	0.28937	0.2897	PCa	6	151908076	0.0088	140254	0.0684495	151908076	1.61002e-09	523507	33.9832	6.49103e-05
rs4880192	G	A	G	A	0.029356	-0.0011	0.720804	0.727	PCa	9	139927062	0.009	140254	0.9017	139927062	1.16011e-40	480501	166.723	0.000346857
rs4907236	T	C	T	C	0.011477	-0.0112	0.283222	0.2723	PCa	2	97187605	0.009	140254	0.2155	97187605	4.41001e-08	522893	27.9663	5.34809e-05
rs4925547	T	A	T	A	0.012002	-0.0079	0.402366	0.398	PCa	1	247612435	0.0083	140254	0.3427	247612435	4.54999e-10	524916	36.3675	6.92778e-05
rs4940572	A	G	A	G	0.023283	-0.0126	0.136477	0.1483	PCa	18	60826343	0.0114	140254	0.268	60826343	1.17004e-16	522444	66.7631	0.000127774
rs494091	C	T	C	T	0.02706	0.0008	0.425556	0.4525	PCa	1	160791892	0.0088	140254	0.9295	160791892	6.35038e-46	524921	187.992	0.000358006
rs4948492	T	C	T	C	-0.021918	-0.0151	0.661671	0.6815	PCa	10	63719739	0.0087	140254	0.0813804	63719739	5.68984e-28	524920	112.927	0.000215087
rs4948822	G	T	G	T	0.012732	0.0141	0.231555	0.2385	PCa	10	44513645	0.0095	140254	0.1362	44513645	1.31999e-08	524920	30.2837	5.76886e-05
rs4972950	A	C	A	C	0.021567	-0.0026	0.107585	0.1176	PCa	2	231221252	0.0124	140254	0.8315	231221252	1.42004e-12	522575	46.6784	8.93158e-05
rs4976642	A	T	A	T	0.024419	0.0106	0.831367	0.8186	PCa	5	176673068	0.0105	140254	0.3148	176673068	3.44033e-22	524910	87.7766	0.000167194
rs4987855	T	C	T	C	-0.024077	-0.0257	0.096307	0.0883	PCa	18	60793549	0.014	140254	0.0673008	60793549	1.16011e-13	523519	52.8311	0.000100905
rs501461	T	G	T	G	-0.017739	-0.0039	0.599659	0.6067	PCa	9	4039727	0.0082	140254	0.6391	4039727	6.75927e-20	523522	79.1085	0.000151085
rs5026470	G	A	G	A	0.036884	-0.0034	0.517317	0.5052	PCa	4	103554722	0.008	140254	0.673899	103554722	1.45011e-84	524922	356.874	0.000679399
rs529002	G	T	G	T	-0.011348	-0.002	0.550891	0.5507	PCa	2	169703896	0.0085	140254	0.8129	169703896	4.45995e-09	522443	33.293	6.37215e-05
rs533483	A	G	A	G	-0.014327	0.0147	0.244075	0.2253	PCa	1	234765256	0.0101	140254	0.1483	234765256	1.58001e-10	523519	39.6559	7.5743e-05
rs55938093	T	G	T	G	0.015967	-0.0257	0.530458	0.5385	PCa	3	56620172	0.0081	140254	0.00141299	56620172	3.16009e-17	524921	66.6732	0.000127
rs55977949	A	G	A	G	-0.030462	-0.0043	0.097555	0.0941	PCa	5	158375669	0.0138	140254	0.7535	158375669	1.15001e-21	524920	85.779	0.000163387
rs55982282	A	G	A	G	0.061557	-0.0279	0.135291	0.1291	PCa	2	24188128	0.0121	140254	0.0208598	24188128	8.70964e-110	521154	462.461	0.000886592
rs56094005	G	A	G	A	-0.040102	-0.0121	0.042917	0.0407	PCa	8	21769432	0.0214	140254	0.5717	21769432	1.6099e-17	523504	69.1701	0.000132112
rs56179616	T	G	T	G	0.031193	0.016	0.258737	0.2607	PCa	19	47695751	0.0092	140254	0.0822394	47695751	6.22014e-47	524913	195.986	0.000373229
rs56252104	T	C	T	C	0.018921	-0.0012	0.260661	0.2631	PCa	19	13123188	0.0099	140254	0.9065	13123188	3.12033e-18	523978	72.3121	0.000137987
rs56308324	T	A	T	A	0.017813	0.0045	0.130681	0.1322	PCa	17	45819206	0.0121	140254	0.7127	45819206	2.35999e-10	524916	37.8457	7.20934e-05
rs56850780	T	G	T	G	-0.02142	0.0103	0.077731	0.0766	PCa	3	195926731	0.0161	140254	0.5226	195926731	3.55001e-09	524923	34.5339	6.57841e-05
rs58265751	C	T	C	T	-0.012247	0.0071	0.52078	0.5093	PCa	5	124377841	0.0084	140254	0.3963	124377841	1.61002e-10	523981	39.2308	7.4865e-05
rs58408429	C	T	C	T	-0.023618	-0.0198	0.186094	0.196	PCa	4	57769824	0.0101	140254	0.0498999	57769824	2.41991e-22	523974	88.5536	0.000168975
rs58667319	T	C	T	C	-0.02322	0.0117	0.122978	0.116	PCa	10	96524395	0.0127	140254	0.3578	96524395	9.9106e-16	524920	61.0571	0.000116303
rs5998509	T	C	T	C	-0.040865	-0.0083	0.188334	0.2028	PCa	22	21917479	0.01	140254	0.4082	21917479	2.18978e-61	523446	267.382	0.000510551
rs6001858	G	A	G	A	-0.015263	-0.0452	0.735573	0.7584	PCa	22	40672078	0.0092	140254	7.87898e-07	40672078	2.36974e-12	524904	47.573	9.06236e-05
rs6021231	C	T	C	T	-0.011461	-0.0068	0.470967	0.4461	PCa	20	50092287	0.0084	140254	0.4183	50092287	2.20999e-09	523523	34.2699	6.54558e-05
rs603424	A	G	A	G	0.020453	0.0082	0.174511	0.1805	PCa	10	102075479	0.0106	140254	0.4389	102075479	2.77971e-16	523520	63.105	0.000120525
rs60633358	C	T	C	T	-0.02173	0.031	0.131836	0.127	PCa	1	91500508	0.0119	140254	0.00900202	91500508	7.18952e-15	524922	56.7449	0.00010809
rs6072080	T	C	T	C	0.019842	-0.0147	0.585279	0.5612	PCa	20	39260927	0.0084	140254	0.0780998	39260927	1.77011e-24	523835	100.138	0.000191126
rs607465	G	A	G	A	0.034284	0.0558	0.065545	0.0703	PCa	6	7129563	0.0162	140254	0.000585504	7129563	4.82948e-19	524919	75.5902	0.000143983
rs6103270	G	A	G	A	-0.013672	0.003	0.226397	0.2182	PCa	20	42015635	0.0099	140254	0.762801	42015635	1.90999e-09	524922	34.3721	6.54761e-05
rs611847	G	A	G	A	0.014579	-0.0122	0.635502	0.6546	PCa	20	3684022	0.0086	140254	0.1586	3684022	3.53021e-13	522444	51.4494	9.84685e-05
rs61387190	T	C	T	C	0.031603	0.0228	0.157437	0.1555	PCa	19	44260929	0.012	140254	0.0565002	44260929	5.81032e-34	523981	138.876	0.000264969
rs616154	T	C	T	C	-0.010374	0.001	0.514528	0.5412	PCa	9	136150466	0.0082	140254	0.9017	136150466	4.18996e-08	524919	28.2235	5.37645e-05
rs61750929	T	C	T	C	-0.070296	0.0262	0.056331	0.0531	PCa	9	91495135	0.0183	140254	0.1522	91495135	1.35988e-65	524920	275.918	0.000525362
rs61778219	T	C	T	C	0.023251	-0.0033	0.140899	0.1366	PCa	1	24235932	0.0126	140254	0.793201	24235932	2.66993e-17	523977	68.5858	0.000130878
rs61850684	A	G	A	G	-0.032458	-0.005	0.233502	0.2179	PCa	10	50252936	0.0097	140254	0.6106	50252936	2.59e-47	523843	197.624	0.000377116
rs61867141	A	G	A	G	-0.017128	-0.0057	0.194944	0.2056	PCa	11	1874892	0.0103	140254	0.576301	1874892	1.36994e-11	481443	44.3368	9.2083e-05
rs62091998	G	A	G	A	-0.022325	0.0035	0.307469	0.3119	PCa	17	2881625	0.0087	140254	0.6887	2881625	1.33015e-27	523976	111.239	0.000212253
rs62160910	C	G	C	G	-0.024345	-0.0072	0.05783	0.0547	PCa	2	136919140	0.02	140254	0.7191	136919140	4.53002e-09	523978	33.8433	6.45851e-05
rs62180255	A	T	A	T	0.034202	-0.0062	0.441013	0.4309	PCa	2	182188444	0.0081	140254	0.4447	182188444	1.81009e-72	523984	302.381	0.000576748
rs62241216	G	A	G	A	-0.012414	-0.0031	0.492468	0.4827	PCa	22	50744821	0.0085	140254	0.7181	50744821	3.87998e-10	480498	37.0186	7.70362e-05
rs62262391	T	C	T	C	-0.025903	0	0.224686	0.2267	PCa	3	123105119	0.01	140254	0.9994	123105119	3.51965e-30	522837	122.251	0.000233767
rs62334097	G	A	G	A	-0.018812	-0.0013	0.112515	0.1249	PCa	4	169301245	0.0124	140254	0.9143	169301245	3.38003e-10	524920	37.1018	7.06759e-05
rs62389639	G	A	G	A	0.017946	-0.0009	0.165938	0.1677	PCa	6	14734463	0.0134	140254	0.9456	14734463	2.03002e-11	523982	46.7159	8.91476e-05
rs62485905	T	C	T	C	-0.0177	-0.0029	0.551492	0.5687	PCa	7	138741586	0.0087	140254	0.7346	138741586	1.97015e-20	523981	81.2211	0.000154984
rs62621812	A	G	A	G	0.055993	-0.0066	0.020688	0.0258	PCa	7	127015083	0.0265	140254	0.8029	127015083	2.73023e-16	524462	66.6356	0.000127039
rs631864	C	T	C	T	0.013864	-0.0072	0.471706	0.4694	PCa	15	70376441	0.0086	140254	0.4036	70376441	1.48013e-12	523521	50.1568	9.57975e-05
rs6445826	C	T	C	T	0.019885	-0.0058	0.498133	0.5055	PCa	3	56848999	0.0086	140254	0.503	56848999	7.68069e-25	523833	103.584	0.000197704
rs6474359	C	T	C	T	-0.051371	0.009	0.037682	0.0308	PCa	8	41549194	0.0241	140254	0.7089	41549194	1.13006e-24	523520	100.216	0.00019139
rs6475476	G	A	G	A	0.010844	0.0072	0.373093	0.3702	PCa	9	20802452	0.0083	140254	0.3807	20802452	3.11997e-08	523980	28.8249	5.50084e-05
rs6487543	A	G	A	G	0.019723	0.014	0.770994	0.7628	PCa	12	26438189	0.0097	140254	0.1484	26438189	6.20012e-18	523983	71.9864	0.000137364
rs6488548	A	C	A	C	0.017148	-0.0114	0.598761	0.5795	PCa	12	12882508	0.0084	140254	0.1712	12882508	9.42975e-19	523836	74.0236	0.000141291
rs6502555	C	T	C	T	0.028939	-0.0014	0.269464	0.2692	PCa	17	2729652	0.0092	140254	0.8747	2729652	9.25977e-38	480018	158.322	0.000329716
rs6546881	T	C	T	C	0.012654	0.0121	0.657162	0.6558	PCa	2	74187420	0.0086	140254	0.1575	74187420	2.17e-10	523791	37.7952	7.21518e-05
rs6554158	A	G	A	G	0.014203	-0.0008	0.231214	0.2279	PCa	4	55066077	0.0096	140254	0.936	55066077	2.34002e-10	524917	37.6471	7.1715e-05
rs6586777	A	C	A	C	-0.01282	-0.0014	0.437803	0.4591	PCa	8	18702471	0.0088	140254	0.8775	18702471	1.79019e-11	523981	42.3959	8.09046e-05
rs6679677	A	C	A	C	-0.053841	0.016	0.100262	0.1004	PCa	1	114303808	0.0134	140254	0.2351	114303808	2.96006e-66	524462	274.442	0.000523008
rs6700896	T	C	T	C	-0.017362	-0.0029	0.378957	0.3915	PCa	1	66089782	0.0082	140254	0.723199	66089782	3.67029e-19	524461	74.4245	0.000141887
rs6721663	A	G	A	G	-0.026133	-0.0101	0.158697	0.1712	PCa	2	7615061	0.0117	140254	0.3893	7615061	9.83105e-24	524919	95.7417	0.00018236
rs6742799	C	A	C	A	-0.039239	0.0053	0.199766	0.1952	PCa	2	161317460	0.0101	140254	0.6029	161317460	3.53997e-62	523521	257.841	0.000492271
rs6743068	G	A	G	A	0.031438	0.0422	0.729732	0.7174	PCa	2	202153920	0.0089	140254	2.16401e-06	202153920	1.69005e-49	523983	204.355	0.00038985
rs67483792	T	C	T	C	-0.035358	0.0232	0.042874	0.0376	PCa	13	72503638	0.022	140254	0.2921	72503638	8.05935e-14	523982	53.7687	0.000102605
rs67516712	A	G	A	G	0.014929	0.0062	0.422528	0.39	PCa	12	124201524	0.0084	140254	0.4555	124201524	9.10961e-15	524910	57.0966	0.000108762
rs6755786	T	C	T	C	0.026573	-0.008	0.773393	0.7641	PCa	2	103048103	0.0096	140254	0.4039	103048103	4.19952e-32	523978	129.72	0.000247505
rs6755895	C	T	C	T	-0.023423	0.007	0.230958	0.2308	PCa	2	232579795	0.0098	140254	0.4779	232579795	1.65006e-24	523976	102.14	0.000194894
rs678393	G	T	G	T	-0.015416	0.0083	0.261711	0.2539	PCa	5	72418309	0.0096	140254	0.3874	72418309	2.32006e-12	524921	48.212	9.18379e-05
rs6808949	C	T	C	T	0.022715	0.0214	0.11098	0.1006	PCa	3	18883999	0.0138	140254	0.1201	18883999	9.1601e-14	523523	53.3079	0.000101815
rs6874316	A	T	A	T	0.010487	-0.0031	0.464599	0.4695	PCa	5	72984460	0.0081	140254	0.7027	72984460	3.79997e-08	524919	28.7214	5.47129e-05
rs6911448	C	G	C	G	-0.012859	0.0003	0.510545	0.5028	PCa	6	10534811	0.0081	140254	0.9724	10534811	1.10994e-11	521007	43.0597	8.26402e-05
rs6926219	A	G	A	G	0.026814	0.0055	0.547273	0.5432	PCa	6	122720806	0.0081	140254	0.498799	122720806	2.22998e-45	524911	187.083	0.000356282
rs6929523	G	A	G	A	0.017001	0.0021	0.707092	0.7153	PCa	6	35625705	0.0089	140254	0.8107	35625705	2.57988e-16	524918	62.8535	0.000119725
rs6955702	G	A	G	A	-0.022276	0.0031	0.522122	0.5118	PCa	7	3157702	0.0082	140254	0.704099	3157702	3.3597e-31	523522	129.669	0.000247624
rs696	T	C	T	C	0.025359	-0.009	0.364762	0.3778	PCa	14	35871093	0.0083	140254	0.2763	35871093	4.93969e-38	523983	156.202	0.000298016
rs6966893	A	G	A	G	0.018708	-0.0206	0.178557	0.1663	PCa	7	37385357	0.0113	140254	0.0683896	37385357	3.91021e-14	524908	53.8973	0.000102669
rs6967605	G	C	G	C	-0.012848	-0.0162	0.426572	0.4343	PCa	7	156636308	0.0081	140254	0.0463703	156636308	1.67996e-11	524920	42.3936	8.07555e-05
rs7007986	A	G	A	G	-0.022001	-0.0089	0.601181	0.5961	PCa	8	142217115	0.0083	140254	0.2837	142217115	8.49963e-28	481435	111.772	0.000232111
rs7071131	G	A	G	A	-0.016035	-0.015	0.495115	0.4933	PCa	10	121026712	0.0081	140254	0.0634805	121026712	3.85035e-16	480008	61.7122	0.000128548
rs707833	A	G	A	G	0.015021	0.0024	0.636292	0.6128	PCa	6	15341375	0.0085	140254	0.7798	15341375	2.51015e-14	522089	54.5289	0.000104433
rs7093481	G	A	G	A	-0.016588	-0.0158	0.307178	0.3041	PCa	10	44879711	0.0086	140254	0.0665702	44879711	6.84069e-16	524911	61.4846	0.00011712
rs7127911	T	G	T	G	0.024096	-0.0048	0.266421	0.2671	PCa	11	128492549	0.0092	140254	0.604301	128492549	3.44033e-29	523512	118.839	0.000226953
rs71318973	T	G	T	G	-0.015452	0.0021	0.240872	0.2366	PCa	22	24658265	0.01	140254	0.8316	24658265	7.28954e-12	524913	45.838	8.73174e-05
rs714027	G	A	G	A	-0.034906	-0.03	0.552066	0.5385	PCa	22	30577771	0.0081	140254	0.000212598	30577771	5.95937e-75	523522	315.669	0.000602608
rs71420836	T	C	T	C	0.030214	0.0022	0.097097	0.1057	PCa	2	129060871	0.0136	140254	0.869	129060871	1.66994e-19	480503	76.9235	0.000160064
rs71476119	G	A	G	A	0.021695	-0.0137	0.156738	0.1553	PCa	10	115973040	0.0112	140254	0.2196	115973040	1.02991e-16	524922	65.3183	0.000124419
rs71519213	G	C	G	C	0.013152	0.0067	0.564986	0.5722	PCa	1	161572330	0.0092	140254	0.4645	161572330	2.93968e-11	524913	44.6353	8.50265e-05
rs71536554	C	T	C	T	-0.04912	0.0114	0.154307	0.0709	PCa	6	32528371	0.0189	140254	0.5445	32528371	1.38007e-40	442543	278.852	0.000629717
rs7161799	T	C	T	C	0.034112	0.0197	0.076225	0.0892	PCa	15	58770523	0.0162	140254	0.2248	58770523	2.78997e-21	524922	86.0348	0.000163873
rs716723	T	A	T	A	-0.017001	-0.0085	0.134335	0.1289	PCa	1	156984942	0.0121	140254	0.4824	156984942	7.75997e-10	524922	35.2892	6.7223e-05
rs7192652	G	A	G	A	0.022219	-0.0016	0.480623	0.505	PCa	16	57075180	0.0084	140254	0.8504	57075180	4.32016e-31	523516	129.064	0.000246471
rs721131	C	T	C	T	-0.018902	0.0023	0.31956	0.3172	PCa	21	47957767	0.0086	140254	0.7851	47957767	1.35988e-20	524919	81.5732	0.000155377
rs721377	T	C	T	C	0.019951	-0.0231	0.102169	0.1084	PCa	3	14435063	0.0136	140254	0.0902194	14435063	5.22998e-10	522442	38.1542	7.30253e-05
rs7249236	C	G	C	G	0.025664	-0.0094	0.801652	0.7873	PCa	19	16363417	0.0112	140254	0.4038	16363417	8.61986e-26	523841	109.745	0.000209456
rs7252565	A	G	A	G	0.027591	-0.023	0.787553	0.7517	PCa	19	1192769	0.0114	140254	0.04432	1192769	1.54989e-27	474672	120.948	0.000254739
rs7254517	A	G	A	G	0.029033	-0.0051	0.384999	0.383	PCa	19	13929049	0.0084	140254	0.5428	13929049	1.05003e-46	480501	191.874	0.000399162
rs72634819	T	C	T	C	-0.014315	-0.0146	0.263613	0.2328	PCa	1	1596500	0.0126	140254	0.245	1596500	4.67003e-10	451140	35.8948	7.95583e-05
rs72740550	A	G	A	G	-0.018732	-0.0206	0.222059	0.2047	PCa	1	197342380	0.0103	140254	0.0459505	197342380	1.58016e-16	523983	63.5306	0.000121231
rs72835315	C	T	C	T	0.035058	0.0141	0.060241	0.0677	PCa	6	231878	0.0163	140254	0.3867	231878	7.08925e-17	521155	72.5338	0.00013916
rs72928038	A	G	A	G	-0.033322	-0.0015	0.176926	0.1658	PCa	6	90976768	0.0119	140254	0.9004	90976768	4.24033e-41	524918	169.807	0.000323387
rs73000965	A	T	A	T	0.012926	-0.0171	0.315412	0.3105	PCa	11	113982321	0.0088	140254	0.0511505	113982321	2.63003e-10	524921	37.8783	7.21549e-05
rs7308380	C	A	C	A	0.015969	-0.0091	0.750511	0.7464	PCa	12	89851232	0.01	140254	0.3625	89851232	2.47002e-13	524920	50.1335	9.54979e-05
rs73105786	A	G	A	G	-0.015227	0.0022	0.319436	0.2939	PCa	12	49138958	0.0096	140254	0.8203	49138958	7.76068e-14	523792	52.8098	0.000100812
rs7312770	T	C	T	C	0.012056	-0.0107	0.505626	0.534	PCa	12	56467587	0.0081	140254	0.1886	56467587	2.80001e-10	524916	38.1455	7.26644e-05
rs73142294	T	C	T	C	0.015158	-0.0143	0.247603	0.2448	PCa	4	40301624	0.0099	140254	0.1493	40301624	7.50931e-12	523840	44.849	8.56085e-05
rs73165514	A	G	A	G	0.020861	0.0091	0.086367	0.106	PCa	7	150527651	0.0131	140254	0.4878	150527651	5.47003e-10	524914	36.0527	6.86784e-05
rs73207610	T	G	T	G	-0.034098	0.0458	0.027199	0.0209	PCa	12	112521849	0.0286	140254	0.1092	112521849	6.64997e-09	523984	32.2411	6.15269e-05
rs73239280	A	G	A	G	-0.031522	0.0074	0.203256	0.2206	PCa	5	118695579	0.0097	140254	0.4449	118695579	4.71954e-41	524918	168.986	0.000321825
rs73961715	C	T	C	T	-0.04895	0.0061	0.127705	0.1147	PCa	2	143803847	0.0123	140254	0.6201	143803847	2.78997e-67	523983	279.87	0.000533835
rs74227709	A	G	A	G	-0.028903	-0.0049	0.071527	0.0601	PCa	1	247722588	0.0182	140254	0.7857	247722588	2.51015e-15	524921	58.2502	0.000110957
rs74280151	T	C	T	C	0.028848	-0.0067	0.174782	0.1696	PCa	3	28287735	0.0108	140254	0.537901	28287735	2.22024e-38	524901	126.04	0.000240064
rs74344617	A	G	A	G	-0.013208	0.0209	0.192087	0.1865	PCa	12	96281510	0.0103	140254	0.0412895	96281510	3.79001e-08	524921	28.4239	5.4146e-05
rs74408817	A	C	A	C	-0.023367	-0.0124	0.08075	0.0845	PCa	4	157801752	0.0149	140254	0.4057	157801752	2.09991e-11	524920	42.554	8.1061e-05
rs744222	C	T	C	T	-0.011738	0.0068	0.666159	0.6585	PCa	11	44603597	0.009	140254	0.4489	44603597	1.26e-08	522900	32.0465	6.12824e-05
rs74526869	A	G	A	G	0.034829	-0.02	0.125385	0.1142	PCa	6	42024634	0.0127	140254	0.1156	42024634	3.59998e-34	524922	139.696	0.000266057
rs74679312	G	A	G	A	0.031268	-0.0339	0.056702	0.0447	PCa	11	62194434	0.0221	140254	0.1255	62194434	2.27982e-13	524923	54.9058	0.000104587
rs748113	C	T	C	T	-0.03428	0.0012	0.436258	0.4441	PCa	10	73508791	0.0096	140254	0.8993	73508791	1.53003e-65	479423	277.272	0.00057801
rs74911261	A	G	A	G	0.044672	0.1501	0.025691	0.0227	PCa	11	108357137	0.0267	140254	1.834e-08	108357137	8.67961e-14	524066	52.361	9.9903e-05
rs75018496	G	C	G	C	0.024538	-0.0214	0.075981	0.0732	PCa	19	40785683	0.0163	140254	0.1896	40785683	1.59993e-11	524906	44.3826	8.45462e-05
rs75049211	T	C	T	C	-0.030705	-0.0253	0.039779	0.0358	PCa	7	115849440	0.0231	140254	0.2747	115849440	3.42003e-10	523066	37.6757	7.20233e-05
rs7527389	G	A	G	A	-0.019326	0.0093	0.630568	0.6188	PCa	1	8556545	0.0085	140254	0.2767	8556545	6.30957e-23	522837	90.996	0.000174012
rs7529794	T	G	T	G	0.016098	0.01	0.26241	0.2483	PCa	1	40403370	0.0095	140254	0.2917	40403370	7.57007e-14	523842	52.5549	0.000100316
rs7548606	G	A	G	A	0.016235	-0.0084	0.625851	0.6311	PCa	1	212388607	0.0084	140254	0.3176	212388607	9.25977e-17	524922	64.8035	0.000123438
rs75628831	A	G	A	G	0.030433	-0.0303	0.085709	0.0848	PCa	6	22316185	0.016	140254	0.0589196	22316185	1.38007e-18	524919	76.2054	0.000145154
rs75653581	T	C	T	C	0.061126	0.0923	0.012672	0.0112	PCa	8	78363128	0.0434	140254	0.0333403	78363128	5.45004e-12	521981	48.8072	9.3495e-05
rs7572278	A	T	A	T	0.020437	-0.0043	0.206818	0.2151	PCa	2	8563029	0.0123	140254	0.725401	8563029	1.03992e-17	523841	71.7934	0.000137033
rs7596846	T	G	T	G	-0.02122	0.0241	0.920631	0.9224	PCa	2	220050527	0.016	140254	0.1338	220050527	2.27002e-09	523984	34.4829	6.58048e-05
rs760908	T	G	T	G	-0.015204	-0.0113	0.15316	0.159	PCa	22	32057501	0.0111	140254	0.3086	32057501	9.69996e-09	523522	31.3945	5.99643e-05
rs76428106	C	T	C	T	0.062814	0.0406	0.013444	0.0135	PCa	13	28604007	0.0415	140254	0.3288	28604007	5.49035e-13	524921	54.9455	0.000104663
rs7661349	C	T	C	T	0.02523	-0.0555	0.63683	0.6536	PCa	4	106066982	0.0083	140254	1.89017e-11	106066982	7.87046e-38	524918	154.603	0.000294441
rs766228	T	G	T	G	-0.010513	-0.0108	0.502115	0.5081	PCa	20	11371883	0.008	140254	0.1788	11371883	3.37e-08	523522	28.9317	5.52606e-05
rs7672879	A	T	A	T	0.013474	-0.0123	0.352792	0.3541	PCa	4	122811172	0.0083	140254	0.1407	122811172	1.07994e-11	524919	43.5225	8.29059e-05
rs76830965	A	C	A	C	-0.020783	-0.0052	0.116683	0.1041	PCa	3	159637678	0.0137	140254	0.701601	159637678	2.1301e-12	523843	46.6456	8.9037e-05
rs7696969	G	T	G	T	-0.012466	0.0032	0.619889	0.6421	PCa	4	143326714	0.0088	140254	0.7157	143326714	7.36004e-10	481440	35.26	7.32333e-05
rs77057307	A	G	A	G	0.02818	0.0351	0.040114	0.0411	PCa	3	71637104	0.0226	140254	0.1209	71637104	2.07998e-08	524922	32.1033	6.11544e-05
rs77101566	A	G	A	G	0.031592	0.0026	0.036931	0.029	PCa	3	71358223	0.0281	140254	0.9256	71358223	4.94003e-10	524922	37.2699	7.09958e-05
rs77265382	T	C	T	C	-0.033169	0.0067	0.045014	0.0397	PCa	3	185546150	0.0216	140254	0.7568	185546150	1.17004e-12	524921	49.6563	9.45887e-05
rs7757316	G	A	G	A	-0.04939	0.0083	0.078773	0.0865	PCa	6	35305537	0.0143	140254	0.558399	35305537	8.69961e-45	523065	185.251	0.00035404
rs7776054	G	A	G	A	-0.04014	-0.0119	0.260832	0.2661	PCa	6	135418916	0.0096	140254	0.2127	135418916	9.8107e-78	524458	326.039	0.000621282
rs7780328	G	A	G	A	0.037325	-0.0251	0.06709	0.0711	PCa	7	99256844	0.0155	140254	0.1064	99256844	4.75007e-23	524914	91.5569	0.000174392
rs77876222	T	C	T	C	0.044726	0.0444	0.019648	0.0174	PCa	11	67133248	0.0326	140254	0.173	67133248	2.53e-10	524526	40.4251	7.70638e-05
rs7790229	A	G	A	G	0.012114	-0.0609	0.492994	0.4948	PCa	7	97919338	0.0079	140254	1.28588e-14	97919338	1.71002e-10	524918	38.5109	7.33601e-05
rs77954449	G	A	G	A	-0.036769	-0.1273	0.028289	0.0267	PCa	1	10242292	0.0254	140254	5.16297e-07	10242292	9.77913e-11	524921	39.0189	7.43273e-05
rs7802739	T	C	T	C	-0.022186	0.0005	0.793015	0.7796	PCa	7	130749033	0.0097	140254	0.9618	130749033	1.85012e-21	524896	84.8304	0.000161588
rs78058190	A	G	A	G	0.047272	0.0017	0.051732	0.0577	PCa	2	219699999	0.0212	140254	0.9371	219699999	1.35988e-22	516732	113.315	0.000219244
rs780669	T	C	T	C	-0.02226	0.0131	0.887133	0.8722	PCa	10	73112241	0.0134	140254	0.3258	73112241	5.94977e-13	524923	52.0924	9.92284e-05
rs78270096	A	G	A	G	-0.034471	-0.0039	0.070435	0.0574	PCa	5	110517419	0.0199	140254	0.8437	110517419	7.78933e-19	524922	81.6899	0.000155599
rs78394891	A	T	A	T	-0.025584	0.0022	0.046663	0.0481	PCa	2	153285022	0.0186	140254	0.9057	153285022	1.13999e-08	523984	30.5161	5.82353e-05
rs7839516	C	T	C	T	0.015461	-0.0194	0.369365	0.3756	PCa	8	61386533	0.0082	140254	0.0174699	61386533	3.08035e-15	523984	58.3587	0.000111362
rs78487206	T	G	T	G	-0.019227	0.065	0.163592	0.0237	PCa	19	55347738	0.0432	140254	0.1321	55347738	9.12011e-11	433259	43.8354	0.000101166
rs78487935	G	A	G	A	-0.023648	-0.0473	0.077712	0.0819	PCa	16	3651579	0.0154	140254	0.00206001	3651579	3.19963e-11	523982	42.0073	8.01629e-05
rs7855586	G	A	G	A	0.014877	-0.0034	0.290115	0.2923	PCa	9	112678121	0.0093	140254	0.7151	112678121	1.02991e-12	523978	47.7718	9.11631e-05
rs7893800	A	G	A	G	0.010749	0.0054	0.389841	0.4104	PCa	10	27125289	0.0085	140254	0.5263	27125289	3.42997e-08	524912	28.8541	5.49663e-05
rs78976959	A	G	A	G	0.032841	-0.0021	0.041092	0.0455	PCa	7	100311666	0.0204	140254	0.9184	100311666	8.41008e-12	524917	44.6195	8.49957e-05
rs78983078	A	G	A	G	-0.062374	0.051	0.009511	0.008	PCa	12	112478316	0.0469	140254	0.277	112478316	2.07e-10	523126	38.3488	7.33015e-05
rs79237520	T	C	T	C	0.08538	-0.0024	0.022839	0.021	PCa	5	134712566	0.0309	140254	0.9373	134712566	4.14e-40	522125	169.942	0.000325376
rs7924213	A	G	A	G	-0.013322	-0.0021	0.307157	0.3022	PCa	10	14974563	0.009	140254	0.8156	14974563	1.17999e-10	524909	39.6534	7.55378e-05
rs79503	G	A	G	A	-0.027888	0.0173	0.447419	0.4502	PCa	22	39528440	0.0081	140254	0.03211	39528440	1.02e-46	523523	201.409	0.00038457
rs79805393	C	T	C	T	0.017037	-0.0058	0.173015	0.1798	PCa	11	128412297	0.011	140254	0.5989	128412297	1.03992e-11	524917	43.6038	8.30611e-05
rs7983682	T	C	T	C	0.013727	0.0137	0.322752	0.3299	PCa	13	49178830	0.0086	140254	0.1135	49178830	1.33999e-11	524921	43.2442	8.23755e-05
rs80006387	G	A	G	A	-0.031722	0.0364	0.031539	0.0265	PCa	7	40437273	0.0274	140254	0.184	40437273	6.59007e-09	524923	32.2703	6.14725e-05
rs8004780	C	A	C	A	0.018324	0.0176	0.366436	0.3519	PCa	14	103853360	0.0085	140254	0.0389897	103853360	1.59993e-20	524919	81.8501	0.000155905
rs80177247	G	A	G	A	-0.01435	-0.0083	0.167793	0.1609	PCa	10	5296243	0.0111	140254	0.4547	5296243	1.75999e-08	524920	30.1896	5.75094e-05
rs8046391	C	G	C	G	-0.024472	0.0082	0.273776	0.2855	PCa	16	30836648	0.0089	140254	0.3576	30836648	9.68055e-31	524918	125.034	0.000238141
rs8052370	T	C	T	C	-0.021027	0.0033	0.609467	0.6218	PCa	16	88837298	0.0085	140254	0.697599	88837298	5.81969e-25	481437	101.35	0.000210471
rs8075090	C	T	C	T	0.020988	-0.0052	0.523681	0.5387	PCa	17	4969108	0.0082	140254	0.5221	4969108	2.01002e-28	524918	115.378	0.000219754
rs8096327	G	A	G	A	-0.012637	-0.0211	0.391461	0.3828	PCa	18	12887750	0.0085	140254	0.0125499	12887750	1.59001e-10	520920	39.6368	7.60843e-05
rs8181326	A	G	A	G	0.012303	0.0118	0.659461	0.6513	PCa	10	98998195	0.0087	140254	0.1742	98998195	6.99005e-10	524921	35.6888	6.79842e-05
rs853198	C	A	C	A	-0.020396	0.0177	0.639646	0.6452	PCa	17	35849342	0.0085	140254	0.0373499	35849342	4.00037e-25	524921	100.685	0.000191774
rs881492	G	C	G	C	-0.018992	-0.0097	0.467464	0.4749	PCa	8	101484638	0.0081	140254	0.2303	101484638	6.55994e-23	523838	94.09	0.000179584
rs912416	C	A	C	A	-0.012011	-0.0148	0.445384	0.4582	PCa	13	50933553	0.008	140254	0.0634498	50933553	3.57998e-10	522837	37.266	7.12714e-05
rs9328393	A	C	A	C	0.0234	-0.0073	0.668424	0.6544	PCa	6	6902939	0.0093	140254	0.4343	6902939	5.73984e-31	522902	126.947	0.000242715
rs937283	G	A	G	A	0.010584	-0.008	0.405224	0.4095	PCa	12	69202164	0.0082	140254	0.3293	69202164	3.71997e-08	523977	28.2953	5.39981e-05
rs9375486	T	C	T	C	-0.013808	-0.0014	0.379599	0.3942	PCa	6	127388186	0.0086	140254	0.8703	127388186	1.39991e-12	524921	47.1435	8.98026e-05
rs949349	C	T	C	T	0.014189	-0.002	0.271122	0.2721	PCa	11	86297189	0.0089	140254	0.8198	86297189	3.25987e-11	523523	41.6604	7.95707e-05
rs9525619	T	C	T	C	-0.020294	-0.0154	0.534266	0.5447	PCa	13	42992135	0.008	140254	0.0557199	42992135	1.07994e-26	524920	107.608	0.000204956
rs9532679	C	A	C	A	-0.032336	-0.0022	0.148984	0.1465	PCa	13	41522338	0.0119	140254	0.8571	41522338	6.32995e-33	524921	139.216	0.000265143
rs9534338	C	T	C	T	0.015145	-0.01	0.459888	0.4674	PCa	13	46707137	0.0088	140254	0.2537	46707137	1.38007e-15	524920	59.8201	0.000113947
rs9590390	A	G	A	G	0.030122	0.0074	0.291922	0.2949	PCa	13	114920867	0.0087	140254	0.3951	114920867	2.51015e-46	522977	196.242	0.000375099
rs9592965	C	A	C	A	-0.014448	0.0082	0.326994	0.3059	PCa	13	74615925	0.0089	140254	0.3582	74615925	8.8308e-13	523517	48.1033	9.18764e-05
rs9605047	T	G	T	G	0.019972	-0.0038	0.327768	0.3358	PCa	22	20002848	0.0085	140254	0.6541	20002848	2.9902e-21	481442	84.6407	0.000175776
rs9648346	G	C	G	C	-0.024414	-0.0182	0.203178	0.2062	PCa	7	28160113	0.0098	140254	0.0633097	28160113	2.63027e-25	523916	101.133	0.000192995
rs9662343	C	G	C	G	-0.014993	0.0072	0.737197	0.7374	PCa	1	23574051	0.0095	140254	0.4471	23574051	4.60999e-12	524920	45.7248	8.71006e-05
rs9676181	A	T	A	T	0.01184	0.0165	0.573916	0.5742	PCa	18	74769175	0.0089	140254	0.0640796	74769175	9.72994e-10	523838	35.9173	6.8561e-05
rs968478	G	A	G	A	0.014727	-0.0138	0.397325	0.3904	PCa	20	47339742	0.0083	140254	0.0966607	47339742	3.11028e-14	524918	54.5286	0.000103869
rs9835571	G	T	G	T	0.022014	0.0187	0.689834	0.6913	PCa	3	136523475	0.0087	140254	0.0322203	136523475	3.4898e-27	524919	108.88	0.00020738
rs9864087	C	T	C	T	0.013996	-0.0057	0.575539	0.5736	PCa	3	153000036	0.0083	140254	0.489199	153000036	2.39994e-13	524917	50.2438	9.57085e-05
rs9864216	A	G	A	G	0.023706	0.0109	0.776354	0.7858	PCa	3	151007262	0.0098	140254	0.2656	151007262	1.57e-25	524921	102.458	0.00019515
rs9898958	G	T	G	T	0.015551	-0.0082	0.153458	0.1649	PCa	17	55242242	0.011	140254	0.4546	55242242	3.56e-09	523520	32.8962	6.28325e-05
rs9906320	A	G	A	G	0.024622	0.0202	0.775113	0.7679	PCa	17	72690829	0.0096	140254	0.0360903	72690829	8.66962e-27	522443	110.443	0.000211352
rs9920	C	T	C	T	0.02939	0.0019	0.104682	0.1015	PCa	7	116200092	0.0134	140254	0.887	116200092	2.14981e-21	523521	84.778	0.000161912
rs9937837	G	T	G	T	-0.015089	-0.0041	0.269678	0.2728	PCa	16	31298939	0.009	140254	0.6502	31298939	1.69005e-12	523983	46.9967	8.96831e-05
rs9939124	T	C	T	C	-0.016734	-0.0021	0.306976	0.3041	PCa	16	75185764	0.0092	140254	0.8161	75185764	3.59998e-16	523520	62.3831	0.000119147

## Sheet: Table S3
Table S3.The characteristics of the selected SNPs as instrumental variable for neutrophil and PCa.
SNP	effect_allele.exposure	other_allele.exposure	effect_allele.outcome	other_allele.outcome	beta.exposure	beta.outcome	eaf.exposure	eaf.outcome	id.outcome	chr	pos	se.outcome	samplesize.outcome	pval.outcome	se.exposure	pval.exposure	samplesize.exposure	F value	R²
rs10012827	T	C	T	C	0.016277	0.0084	0.124277	0.1142	PCa	4	41543318	0.013	140254	0.517101	0.002957	3.80996e-08	518202	29.8855	5.76682e-05
rs10049210	C	T	C	T	0.015339	0.0222	0.403384	0.4113	PCa	3	156797373	0.0083	140254	0.00738907	0.001971	7.5405e-15	519166	58.8021	0.00011325
rs10252457	G	A	G	A	-0.013839	0.0195	0.425632	0.4134	PCa	7	47337530	0.0083	140254	0.0180701	0.001962	1.82012e-12	519248	48.6272	9.36405e-05
rs1042725	T	C	T	C	0.012765	-0.0012	0.494436	0.495	PCa	12	66358347	0.0081	140254	0.8807	0.001924	3.32966e-11	517881	42.1913	8.14625e-05
rs10447304	A	G	A	G	-0.016591	0.013	0.505743	0.5153	PCa	5	179172098	0.0083	140254	0.1159	0.001919	5.57956e-18	519276	71.4687	0.000137612
rs1047891	A	C	A	C	-0.019307	0.0123	0.315122	0.3085	PCa	2	211540507	0.009	140254	0.1709	0.002064	8.79023e-21	518348	83.4147	0.000160898
rs10498635	T	C	T	C	-0.030199	-0.0171	0.183683	0.1731	PCa	14	93103309	0.0106	140254	0.1073	0.002491	8.72971e-34	518825	141.933	0.000273491
rs10509912	A	T	A	T	-0.021052	-0.0293	0.134894	0.1395	PCa	10	112029405	0.0119	140254	0.0139601	0.00281	7.0194e-14	519287	53.7194	0.000103438
rs10750623	A	G	A	G	-0.010965	0.0001	0.457717	0.4543	PCa	11	101782811	0.0082	140254	0.9855	0.001926	1.28e-08	519285	30.9957	5.96857e-05
rs10760690	T	G	T	G	0.011474	-0.0189	0.374011	0.3813	PCa	9	102281113	0.0088	140254	0.0310599	0.002038	1.84999e-08	518348	31.9565	6.16468e-05
rs10786325	G	C	G	C	0.042348	0.01	0.595938	0.5923	PCa	10	99068738	0.0084	140254	0.2328	0.001955	6.05341e-104	519281	448.872	0.000863664
rs10811668	A	C	A	C	-0.013505	0.0206	0.208459	0.2061	PCa	9	22164991	0.0098	140254	0.0342997	0.002386	1.55998e-08	517867	31.1715	6.01885e-05
rs10833024	T	C	T	C	0.01633	0.0022	0.310102	0.3054	PCa	11	3010390	0.0089	140254	0.8064	0.002081	4.51024e-15	519285	59.258	0.000114102
rs10846411	G	A	G	A	0.016659	0.0144	0.687379	0.6834	PCa	12	8206167	0.0094	140254	0.1264	0.002076	1.07994e-15	517886	61.7772	0.000119273
rs10849020	G	C	G	C	-0.024062	-0.0115	0.210147	0.2125	PCa	12	4332009	0.0104	140254	0.2667	0.002361	2.33991e-24	516457	99.2843	0.000192204
rs10852834	G	C	G	C	-0.037094	0.0144	0.47801	0.4776	PCa	17	16174506	0.0083	140254	0.0838591	0.001924	9.66941e-83	519285	356.813	0.000686652
rs10864368	C	T	C	T	0.023683	0.005	0.502691	0.5105	PCa	1	8918313	0.0082	140254	0.5463	0.001914	4.00959e-35	519281	145.665	0.000280434
rs10868825	A	T	A	T	0.011508	-0.0007	0.338117	0.3511	PCa	9	73031065	0.0086	140254	0.934	0.002066	2.59998e-08	504396	29.9003	5.92759e-05
rs10906393	T	A	T	A	0.01719	-0.0062	0.577559	0.5445	PCa	10	13536512	0.0082	140254	0.4482	0.001943	9.66051e-19	519282	74.8876	0.000144193
rs10917107	A	G	A	G	-0.007112	-0.0007	0.687344	0.6735	PCa	1	22329414	0.0089	140254	0.937	0.001245	1.13999e-08	516769	11.2347	2.17397e-05
rs10945542	T	C	T	C	0.011993	0.0021	0.521167	0.5187	PCa	6	158752931	0.0082	140254	0.7976	0.001925	4.82003e-10	519235	37.2771	7.17871e-05
rs10948036	A	C	A	C	0.029687	0.0089	0.210175	0.2116	PCa	6	42510305	0.0101	140254	0.3794	0.002362	3.4898e-36	517849	151.567	0.0002926
rs10992394	A	G	A	G	0.01389	-0.0063	0.230846	0.2273	PCa	9	95433830	0.0101	140254	0.5332	0.002279	1.13999e-09	519282	35.5798	6.85126e-05
rs10995477	C	T	C	T	-0.030415	0.0026	0.473501	0.4829	PCa	10	65010672	0.008	140254	0.746299	0.001923	2.86022e-56	519284	239.623	0.000461237
rs11039195	A	G	A	G	0.018481	-0.028	0.317401	0.3227	PCa	11	47375193	0.0087	140254	0.001238	0.00207	4.53002e-19	518155	76.6971	0.000147998
rs11064881	A	G	A	G	-0.034163	-0.0359	0.073489	0.0743	PCa	12	120146925	0.0154	140254	0.01945	0.003693	2.36974e-20	519285	82.5448	0.000158933
rs11080133	A	G	A	G	0.01197	0.0046	0.305941	0.2985	PCa	17	29056519	0.009	140254	0.6067	0.002148	2.59e-08	518204	31.534	6.08488e-05
rs11104881	C	T	C	T	-0.025942	0.0191	0.701718	0.699	PCa	12	88843474	0.0088	140254	0.0307801	0.002106	7.83971e-35	518347	146.073	0.000281726
rs112203773	A	C	A	C	-0.011916	0.0125	0.082773	0.0807	PCa	1	27019131	0.0153	140254	0.4164	0.002062	7.69999e-09	519283	11.1962	2.15604e-05
rs1135172	G	A	G	A	0.012078	0.0125	0.729972	0.7304	PCa	1	11301714	0.0092	140254	0.1726	0.002164	2.45997e-08	517263	29.7489	5.75089e-05
rs114050631	T	C	T	C	-0.16255	-0.0251	0.011126	0.0097	PCa	2	219020958	0.0534	140254	0.6383	0.010051	8.73977e-59	512494	298.143	0.000581412
rs114427170	A	G	A	G	0.031948	-0.0157	0.036578	0.0439	PCa	1	159240076	0.0217	140254	0.4684	0.005372	2.81002e-09	519262	37.357	7.19373e-05
rs11574938	C	G	C	G	0.020345	0.0172	0.519832	0.531	PCa	16	30485393	0.0085	140254	0.0418504	0.001947	1.57e-25	518197	107.099	0.000206634
rs11580229	A	G	A	G	-0.023208	0.021	0.46164	0.447	PCa	1	227210820	0.008	140254	0.00864192	0.002028	2.75994e-30	517887	138.686	0.000267721
rs1159649	G	C	G	C	-0.013612	0.0117	0.315669	0.3159	PCa	11	12135604	0.0093	140254	0.2117	0.002083	6.57052e-11	519285	41.5731	8.0052e-05
rs11625865	A	G	A	G	-0.015284	0.0036	0.61034	0.6143	PCa	14	105644421	0.0086	140254	0.679499	0.002061	1.26009e-13	473325	52.598	0.000111112
rs116447416	G	A	G	A	-0.037054	0.0243	0.035073	0.0333	PCa	2	37501547	0.0222	140254	0.2734	0.005232	1.46994e-12	519286	48.263	9.29325e-05
rs11648664	A	G	A	G	-0.014176	-0.0037	0.402087	0.3917	PCa	16	53122486	0.0083	140254	0.653699	0.001963	5.43e-13	519273	50.1803	9.66263e-05
rs116631966	A	G	A	G	0.040344	-0.0454	0.02482	0.0182	PCa	1	93229909	0.0337	140254	0.1782	0.006236	1.02e-10	516330	40.6852	7.87906e-05
rs11664534	T	C	T	C	-0.016004	0.0162	0.524958	0.5105	PCa	18	43724520	0.0082	140254	0.0487596	0.00193	1.16011e-16	518320	66.2212	0.000127745
rs11673093	A	G	A	G	-0.048844	0.0029	0.259947	0.256	PCa	19	45742094	0.0094	140254	0.7595	0.002196	1.44877e-109	519284	477.094	0.00091791
rs11683933	A	C	A	C	0.030649	-0.0202	0.055134	0.0528	PCa	2	127886955	0.0198	140254	0.3066	0.004249	5.72005e-13	518348	50.736	9.78706e-05
rs11689257	A	G	A	G	-0.024562	0.0337	0.069886	0.0758	PCa	2	162958353	0.017	140254	0.0468101	0.00388	2.50998e-10	518346	40.6572	7.84303e-05
rs11690365	G	T	G	T	0.011899	0.0093	0.63957	0.6464	PCa	2	220018090	0.0085	140254	0.2738	0.002008	3.21004e-09	517267	33.7678	6.5277e-05
rs11691193	T	C	T	C	0.015007	0.0098	0.217738	0.2079	PCa	2	111854524	0.0102	140254	0.3343	0.002371	2.52e-10	517888	39.735	7.67192e-05
rs11712552	G	A	G	A	0.030473	-0.0063	0.126219	0.1231	PCa	3	140957762	0.0126	140254	0.6158	0.002893	6.4506e-26	519274	106.383	0.000204827
rs11716015	T	C	T	C	-0.012851	-0.0105	0.635724	0.6514	PCa	3	169320058	0.0084	140254	0.2092	0.001992	1.16001e-10	517889	39.6162	7.64897e-05
rs11721064	T	G	T	G	0.01439	-0.0264	0.609084	0.6366	PCa	3	98408826	0.0087	140254	0.00243602	0.001974	3.22033e-13	519283	51.2105	9.8608e-05
rs11723621	G	A	G	A	-0.026932	-0.0026	0.290775	0.2769	PCa	4	72615362	0.0091	140254	0.777499	0.002109	2.66993e-37	519287	155.398	0.000299163
rs11735662	T	C	T	C	0.047562	-0.0393	0.033581	0.0315	PCa	4	145026126	0.0282	140254	0.163	0.00534	5.58985e-19	519284	76.2567	0.000146828
rs117468663	T	A	T	A	0.019488	0.0009	0.133922	0.1139	PCa	9	112745175	0.0135	140254	0.9461	0.002853	8.73977e-12	519283	45.7526	8.80995e-05
rs11753041	C	T	C	T	0.011206	-0.0131	0.395413	0.4075	PCa	6	20735494	0.0081	140254	0.1034	0.001968	1.26999e-08	519283	31.1796	6.004e-05
rs11894199	A	C	A	C	0.011047	-0.0136	0.387646	0.3956	PCa	2	128543369	0.0081	140254	0.0936591	0.001969	2.07e-08	518349	30.0334	5.79371e-05
rs11993347	C	T	C	T	-0.021579	0.0151	0.230055	0.2389	PCa	8	103919090	0.0095	140254	0.1109	0.002282	3.3597e-21	517198	85.3321	0.000164962
rs11997631	G	C	G	C	0.016578	0.0112	0.273556	0.2834	PCa	8	129000499	0.0088	140254	0.2059	0.00216	1.7398e-14	519287	56.728	0.00010923
rs12118277	T	C	T	C	0.014887	-0.0039	0.351878	0.3389	PCa	1	56609296	0.0086	140254	0.6519	0.002004	1.15001e-13	519279	52.4974	0.000101087
rs12189880	T	C	T	C	-0.016057	-0.0136	0.240741	0.2412	PCa	6	52366206	0.0094	140254	0.1496	0.002269	1.53993e-12	519285	48.9492	9.42538e-05
rs12203592	T	C	T	C	0.013585	-0.0142	0.214291	0.1277	PCa	6	396321	0.0136	140254	0.2944	0.002405	1.66001e-08	515057	32.0109	6.21463e-05
rs12214269	A	G	A	G	0.019394	-0.0032	0.545471	0.5566	PCa	6	135846518	0.0082	140254	0.6996	0.001922	6.59933e-24	519286	96.8692	0.000186508
rs12328347	G	T	G	T	-0.016095	-0.0009	0.372663	0.3843	PCa	2	43351269	0.0081	140254	0.9144	0.001997	7.97076e-16	519284	62.9052	0.000121124
rs12378064	T	C	T	C	-0.013698	-0.0243	0.649709	0.6494	PCa	9	127191540	0.0089	140254	0.00650399	0.002041	1.99022e-11	517261	44.1814	8.54067e-05
rs1245035	A	C	A	C	0.01631	-0.0328	0.628096	0.6069	PCa	12	64976049	0.0085	140254	0.000116201	0.001998	3.39e-16	516805	64.2356	0.000124278
rs12460279	G	A	G	A	-0.011249	0.0092	0.569495	0.5597	PCa	19	9411354	0.0084	140254	0.2773	0.001936	6.42999e-09	519286	32.2225	6.20477e-05
rs12481262	C	T	C	T	-0.014609	0.0022	0.460009	0.4679	PCa	20	8126920	0.0081	140254	0.7886	0.002019	4.78961e-13	475803	50.4542	0.000106029
rs12487658	T	C	T	C	0.017015	0.0185	0.801636	0.8015	PCa	3	71528943	0.0101	140254	0.0662506	0.002418	2.06016e-12	517265	47.6307	9.20734e-05
rs1250568	C	T	C	T	-0.01382	-0.0082	0.435133	0.4254	PCa	10	81045280	0.0087	140254	0.3464	0.002024	8.88996e-12	475803	44.6768	9.38889e-05
rs12530608	G	A	G	A	-0.016172	0.0001	0.146298	0.1393	PCa	7	18023617	0.0125	140254	0.9908	0.002739	3.63003e-09	516802	33.7641	6.53284e-05
rs12541521	G	A	G	A	0.012739	-0.0216	0.450195	0.4365	PCa	8	129986235	0.0083	140254	0.00875508	0.001935	4.7698e-11	519285	41.7206	8.0336e-05
rs12550612	A	G	A	G	-0.030838	0.0183	0.821991	0.8099	PCa	8	22966769	0.0105	140254	0.0821997	0.002548	1.08993e-33	517887	144.167	0.000278299
rs12588718	C	G	C	G	0.014501	0.0026	0.66557	0.6501	PCa	14	101149605	0.0086	140254	0.758399	0.002092	4.29042e-12	518346	48.5272	9.36106e-05
rs1260326	C	T	C	T	-0.032512	-0.0222	0.602032	0.6056	PCa	2	27730940	0.0082	140254	0.00657007	0.001958	6.91035e-62	517885	262.445	0.000506507
rs12658947	G	A	G	A	0.01303	-0.0136	0.256773	0.2616	PCa	5	57552464	0.0091	140254	0.1346	0.002195	3.01002e-09	519284	33.6529	6.48022e-05
rs12716647	C	G	C	G	0.014273	0.001	0.637362	0.6391	PCa	8	6901304	0.0087	140254	0.9056	0.002001	1.02991e-12	519286	48.9066	9.41716e-05
rs12802157	C	A	C	A	0.012586	0.0032	0.252333	0.2492	PCa	11	28060285	0.0096	140254	0.737901	0.002206	1.2e-08	518343	30.9835	5.97706e-05
rs12909505	C	T	C	T	-0.021426	-0.006	0.428567	0.4241	PCa	15	51104350	0.008	140254	0.4531	0.001943	2.99985e-28	519283	116.788	0.000224852
rs12923918	G	A	G	A	-0.010496	-0.0006	0.509359	0.4907	PCa	16	24844403	0.0082	140254	0.9407	0.001921	4.81005e-08	517884	28.5182	5.50637e-05
rs12927351	A	C	A	C	0.021608	0.0131	0.198578	0.1901	PCa	16	74596618	0.0111	140254	0.2357	0.002406	2.83009e-19	519286	77.1832	0.000148611
rs12930850	G	A	G	A	0.018982	0.0032	0.537098	0.5255	PCa	16	81602212	0.0085	140254	0.7032	0.001938	1.29003e-22	519283	93.0547	0.000179166
rs13190036	G	A	G	A	-0.021805	0.0146	0.891442	0.8763	PCa	5	176737720	0.0127	140254	0.2496	0.003135	3.62994e-12	519287	47.7908	9.20232e-05
rs13291664	G	A	G	A	0.029314	0.0087	0.187987	0.1678	PCa	9	282738	0.0108	140254	0.4217	0.002462	1.18987e-32	519280	136.266	0.000262344
rs13392977	A	G	A	G	0.028237	0.0143	0.053967	0.0516	PCa	2	192514856	0.0187	140254	0.4448	0.004266	3.72992e-11	518349	42.2046	8.14145e-05
rs1362623	T	C	T	C	0.018278	0.0007	0.207792	0.1915	PCa	16	49885785	0.0108	140254	0.947	0.002376	1.49005e-14	519285	57.1227	0.000109991
rs1366045	C	T	C	T	-0.021881	0.0028	0.38497	0.3703	PCa	3	42909050	0.0084	140254	0.7418	0.001969	1.20005e-28	519283	117.758	0.000226719
rs1371794	C	A	C	A	-0.07253	-0.0096	0.622286	0.6273	PCa	4	74948054	0.0083	140254	0.2489	0.00198	1e-200	519286	1287.36	0.00247297
rs139386	C	T	C	T	-0.010925	0.0178	0.445089	0.4482	PCa	22	39530859	0.0081	140254	0.0278702	0.001974	3.21004e-08	519256	30.6161	5.8958e-05
rs140311179	G	C	G	C	-0.024877	-0.0066	0.051153	0.0512	PCa	4	26295540	0.0187	140254	0.724201	0.004378	1.36e-08	519275	31.1973	6.00749e-05
rs141010613	A	G	A	G	-0.04364	-0.0077	0.01679	0.0164	PCa	5	131537191	0.0329	140254	0.8151	0.00778	2.07998e-08	519284	32.6534	6.28777e-05
rs1411424	A	G	A	G	-0.011488	0.0122	0.523053	0.523	PCa	9	113892963	0.0081	140254	0.1304	0.001926	2.50998e-09	517885	34.1033	6.58468e-05
rs1412445	T	C	T	C	0.021069	-0.015	0.338068	0.3499	PCa	10	91002804	0.0087	140254	0.0843995	0.002026	2.63998e-25	519288	103.188	0.000198671
rs14243	G	A	G	A	0.013507	-0.0059	0.210721	0.2178	PCa	2	234115739	0.0107	140254	0.583399	0.00247	4.66004e-08	474409	28.7916	6.06857e-05
rs1445171	C	T	C	T	0.014312	-0.0075	0.516908	0.5269	PCa	5	100046075	0.0081	140254	0.3533	0.001927	1.15001e-13	516259	52.8185	0.0001023
rs1474419	C	T	C	T	0.017679	0.0013	0.578829	0.5843	PCa	7	6692605	0.0083	140254	0.878	0.001966	2.54976e-19	517258	78.8365	0.000152389
rs148713124	T	G	T	G	0.088156	0.0153	0.008947	0.0082	PCa	11	118225200	0.0511	140254	0.7648	0.010527	5.85059e-17	515788	71.095	0.000137819
rs1490384	T	C	T	C	-0.014654	0.0119	0.501387	0.5034	PCa	6	126851160	0.008	140254	0.1361	0.001917	2.18978e-14	519281	55.7607	0.000107369
rs149157044	T	C	T	C	-0.031196	-0.0094	0.039439	0.0353	PCa	17	56816881	0.0227	140254	0.678	0.005067	7.67008e-10	519280	38.2924	7.37358e-05
rs150649461	C	G	C	G	0.052764	0.0039	0.015034	0.0188	PCa	1	92925654	0.0344	140254	0.9094	0.008277	1.89998e-10	518827	42.7819	8.2452e-05
rs150861794	T	C	T	C	-0.052592	-0.0307	0.019777	0.0254	PCa	13	109003805	0.0299	140254	0.3053	0.007502	2.47002e-12	518863	55.6486	0.000107239
rs1555275	G	A	G	A	-0.01369	-0.0016	0.649639	0.6569	PCa	20	55969270	0.0088	140254	0.856	0.002046	2.29985e-11	518346	44.2264	8.53149e-05
rs155795	C	G	C	G	0.01337	0.0013	0.384255	0.4003	PCa	5	179333233	0.0084	140254	0.8744	0.001986	1.71002e-11	519279	43.9289	8.45889e-05
rs156334	T	C	T	C	-0.011784	-0.0029	0.429251	0.4345	PCa	20	1827809	0.0083	140254	0.7257	0.002033	6.92995e-09	472976	32.184	6.80412e-05
rs1571956	A	G	A	G	0.013715	-0.0019	0.646094	0.6406	PCa	10	30504708	0.0086	140254	0.8262	0.002029	1.42988e-11	517267	44.4997	8.60212e-05
rs1611236	A	G	A	G	-0.018952	-0.0427	0.322908	0.3086	PCa	6	29748690	0.0086	140254	7.72805e-07	0.002057	3.34965e-20	516795	81.1808	0.00015706
rs16843353	C	G	A	G	-0.035874	0.1099	0.030427	0.001	PCa	1	198543418	0.357	140254	0.7583	0.005849	8.83995e-10	484071	36.7596	7.59328e-05
rs16843353	C	G	C	G	-0.035874	-0.0117	0.030427	0.0339	PCa	1	198543418	0.0225	140254	0.6041	0.005849	8.83995e-10	484071	36.7596	7.59328e-05
rs16850073	T	C	T	C	0.052054	0.0224	0.374485	0.3668	PCa	4	74703999	0.0089	140254	0.0119001	0.001999	2.11836e-149	517888	658.261	0.00126943
rs16939607	A	G	A	G	-0.028446	0.0153	0.146029	0.1359	PCa	8	79013333	0.012	140254	0.2016	0.002728	1.99022e-25	517886	104.539	0.000201816
rs16958642	A	G	A	G	0.022296	-0.0043	0.082607	0.0796	PCa	16	11864032	0.0163	140254	0.792399	0.00353	2.77e-10	517884	39.0231	7.53453e-05
rs16961474	A	G	A	G	-0.017035	-0.0215	0.136787	0.1381	PCa	17	17146619	0.0122	140254	0.0774194	0.002794	1.10999e-09	517886	35.4929	6.85294e-05
rs17026212	G	T	G	T	-0.016843	0.0301	0.512906	0.5232	PCa	2	85551696	0.008	140254	0.0001735	0.001917	1.61994e-18	518182	73.4621	0.000141749
rs17139597	G	T	G	T	-0.034067	-0.0479	0.039897	0.0427	PCa	7	64731746	0.0219	140254	0.0288602	0.004886	3.22998e-12	517885	46.0498	8.89111e-05
rs17213043	G	C	G	C	0.046028	0.0087	0.028346	0.0301	PCa	4	105546979	0.0238	140254	0.715899	0.00579	1.97015e-15	519287	60.6088	0.000116702
rs172240	A	G	A	G	-0.02044	0.0061	0.850405	0.8561	PCa	5	156166739	0.0116	140254	0.6002	0.002698	3.71022e-14	519287	55.2063	0.0001063
rs17381821	A	T	A	T	0.012856	0.0175	0.280593	0.2821	PCa	15	77403477	0.009	140254	0.0519996	0.002138	1.88001e-09	519285	34.652	6.67257e-05
rs17440390	T	C	T	C	0.016462	-0.0009	0.126191	0.1232	PCa	1	67190563	0.0124	140254	0.9418	0.002896	1.34999e-08	519287	31.0366	5.97641e-05
rs174548	G	C	G	C	-0.023928	-0.0003	0.312967	0.3126	PCa	11	61571348	0.0087	140254	0.9695	0.002072	7.91043e-31	518341	127.656	0.000246218
rs17728	C	T	C	T	0.023764	0.0108	0.909008	0.9072	PCa	1	205241659	0.0143	140254	0.4509	0.003344	1.22999e-12	518349	48.4287	9.342e-05
rs17742008	A	C	A	C	-0.017804	-0.0088	0.212295	0.2175	PCa	18	48124763	0.0102	140254	0.3847	0.002354	4.10015e-14	519283	55.0578	0.000106015
rs17831500	C	A	C	A	-0.019905	0.0002	0.223581	0.2172	PCa	9	116047472	0.0098	140254	0.9805	0.002302	5.64027e-18	519278	71.4406	0.000137558
rs1788493	T	C	T	C	0.013157	-0.004	0.499803	0.5214	PCa	21	44469063	0.0082	140254	0.6254	0.001958	1.88018e-11	519278	44.9491	8.65533e-05
rs1800961	T	C	T	C	-0.051942	-0.015	0.031018	0.0349	PCa	20	43042364	0.0222	140254	0.498799	0.005553	8.99083e-21	517885	84.0041	0.00016218
rs180941	A	G	A	G	-0.013018	0.0058	0.625196	0.6319	PCa	10	115720674	0.0089	140254	0.5114	0.002003	8.32914e-11	518205	41.16	7.94217e-05
rs1885474	G	T	G	T	-0.023515	-0.0047	0.103145	0.1053	PCa	10	69566751	0.0131	140254	0.720299	0.003162	1.07994e-13	519272	53.1288	0.000102303
rs188653407	G	C	G	C	-0.051211	-0.0253	0.022861	0.0271	PCa	2	160671563	0.0258	140254	0.3265	0.00647	2.57988e-15	518245	60.7287	0.000117168
rs1886654	C	T	C	T	-0.058459	0.0135	0.892013	0.8969	PCa	1	236105910	0.0138	140254	0.3269	0.003081	3.07964e-80	519287	342.112	0.000658378
rs1887428	C	G	C	G	-0.014282	0.0127	0.625223	0.6297	PCa	9	4984530	0.0089	140254	0.1513	0.002014	1.38995e-12	517267	49.4507	9.55908e-05
rs1939212	T	C	T	C	-0.014212	-0.0033	0.297421	0.2978	PCa	11	65626701	0.0088	140254	0.7113	0.002108	1.61994e-11	517876	43.7189	8.44126e-05
rs1966479	G	A	G	A	0.014401	0.0003	0.660217	0.6647	PCa	5	118627271	0.0087	140254	0.9706	0.002026	1.21004e-12	518345	48.2351	9.30473e-05
rs1977289	C	T	C	T	-0.018227	0.0172	0.478516	0.4725	PCa	10	96301907	0.008	140254	0.0316599	0.001918	2.13993e-21	519280	86.1135	0.000165805
rs1985157	C	T	C	T	0.026496	-0.0044	0.410403	0.4029	PCa	19	18513594	0.0085	140254	0.6071	0.002038	1.29003e-38	473787	161.023	0.000339748
rs1991651	G	C	G	C	0.022916	-0.0106	0.617966	0.6104	PCa	8	10706411	0.0083	140254	0.2025	0.001983	7.39946e-31	518204	128.524	0.000247956
rs2001613	T	C	T	C	0.012012	0.0043	0.472052	0.4594	PCa	17	75383679	0.0082	140254	0.5997	0.002004	2.12002e-09	474723	34.1439	7.19187e-05
rs200242521	T	C	T	C	-0.013808	0.0047	0.285812	0.0041	PCa	22	18907990	0.1003	140254	0.9624	0.002255	9.41001e-10	474724	36.9538	7.78367e-05
rs200242521	T	C	T	C	-0.013808	-0.0072	0.285812	0.3097	PCa	22	18907997	0.0096	140254	0.4566	0.002255	9.41001e-10	474724	36.9538	7.78367e-05
rs2038700	C	T	C	T	0.033462	0.0055	0.394281	0.3956	PCa	14	25461989	0.0084	140254	0.5145	0.00197	1.24997e-64	519282	277.873	0.000534824
rs2046934	A	G	A	G	0.015004	0.0165	0.82324	0.8351	PCa	3	151057642	0.0108	140254	0.1272	0.002487	1.66001e-09	519288	34.0245	6.55171e-05
rs2052249	A	C	A	C	-0.01267	0.0023	0.250937	0.2645	PCa	2	202665227	0.0094	140254	0.8082	0.002223	1.23001e-08	517884	31.2554	6.03485e-05
rs2062250	A	G	A	G	0.047004	-0.0156	0.938519	0.9386	PCa	15	64672002	0.0173	140254	0.3688	0.004075	9.62055e-31	517889	132.078	0.000254967
rs207253	A	G	A	G	-0.012355	-0.0013	0.407863	0.3973	PCa	6	90808423	0.0091	140254	0.8846	0.002018	9.41998e-10	518345	38.2211	7.37313e-05
rs2082382	A	G	A	G	-0.029475	-0.0142	0.552392	0.5857	PCa	5	148200553	0.0085	140254	0.0944909	0.001942	5.39014e-52	519287	223.191	0.000429618
rs212409	A	G	A	G	-0.021224	-0.006	0.554194	0.5725	PCa	6	159470058	0.0082	140254	0.469	0.001932	4.70977e-28	519285	115.61	0.000222583
rs2157770	G	A	G	A	0.02099	-0.0191	0.287199	0.3225	PCa	9	136921464	0.0086	140254	0.0264101	0.002214	2.66993e-21	475803	85.8443	0.000180387
rs2158799	G	C	G	C	0.052002	-0.006	0.611375	0.6116	PCa	7	28277107	0.0083	140254	0.4756	0.00198	6.53131e-152	519284	668.147	0.00128502
rs2179593	A	C	A	C	-0.01233	-0.0032	0.715877	0.7116	PCa	20	42660286	0.0089	140254	0.7154	0.002141	8.62005e-09	518203	32.05	6.18445e-05
rs218264	T	A	T	A	0.031802	-0.0065	0.250834	0.2655	PCa	4	55408875	0.0096	140254	0.4987	0.002233	5.58985e-46	519286	197.458	0.000380105
rs2241621	C	A	C	A	-0.014948	0.0069	0.588178	0.581	PCa	14	81737076	0.0082	140254	0.4052	0.001958	2.36974e-14	516805	55.9485	0.000108247
rs2250320	C	G	C	G	-0.01979	0.0095	0.496329	0.4773	PCa	17	28128657	0.0081	140254	0.2407	0.001925	9.12011e-25	519284	101.702	0.000195811
rs2254458	T	C	T	C	-0.013414	0.0038	0.644615	0.6502	PCa	20	1551485	0.0085	140254	0.6536	0.0021	1.75999e-10	472038	38.9187	8.24415e-05
rs2260850	G	T	G	T	0.02432	-0.0056	0.280458	0.2927	PCa	13	114185566	0.0088	140254	0.526	0.002212	4.42996e-28	482991	115.325	0.000238716
rs2282611	G	T	G	T	-0.012603	-0.0578	0.319925	0.3241	PCa	11	76154846	0.0085	140254	9.91745e-12	0.002063	1.03001e-09	517886	35.797	6.91167e-05
rs2290846	A	G	A	G	0.018804	0.0025	0.284312	0.264	PCa	4	151199080	0.0092	140254	0.7857	0.002127	9.91973e-19	517885	74.5324	0.000143896
rs2296028	C	G	C	G	-0.01529	-0.0083	0.17498	0.1737	PCa	13	52345637	0.0107	140254	0.4393	0.002553	2.15998e-09	519283	35.0535	6.74991e-05
rs2301557	T	C	T	C	-0.125784	-0.0061	0.018212	0.0215	PCa	7	92300863	0.0292	140254	0.8335	0.007198	2.52988e-68	519288	293.975	0.000565791
rs2312675	C	T	C	T	-0.019845	0.0005	0.211949	0.2087	PCa	1	166922533	0.0098	140254	0.9634	0.002343	2.60976e-17	519287	68.3254	0.000131558
rs2314339	T	C	T	C	0.033036	-0.014	0.124538	0.1366	PCa	17	38253212	0.012	140254	0.2418	0.002965	8.31955e-29	517884	123.276	0.000237982
rs2315008	G	T	G	T	0.016403	0.0775	0.666951	0.6923	PCa	20	62343956	0.0089	140254	1.97606e-18	0.002058	1.63983e-15	518828	62.0232	0.00011953
rs2421200	T	G	T	G	-0.020525	-0.0126	0.486641	0.4944	PCa	2	61711815	0.0081	140254	0.1186	0.001917	1.02991e-26	519279	109.325	0.000210487
rs2432142	A	G	A	G	0.01491	0.0162	0.435047	0.4266	PCa	5	96275201	0.008	140254	0.0429804	0.001945	1.89017e-14	519264	56.7505	0.000109278
rs2468832	A	C	A	C	0.015199	0.0178	0.238866	0.2382	PCa	11	18163882	0.01	140254	0.0747808	0.002272	2.33024e-11	519284	43.6231	8.39993e-05
rs2494747	T	G	T	G	0.012976	0.0152	0.615478	0.6129	PCa	14	105258437	0.0085	140254	0.0751294	0.002064	3.37e-10	474723	37.8373	7.96976e-05
rs249677	A	C	A	C	0.02335	-0.0155	0.634081	0.6484	PCa	5	141539339	0.0084	140254	0.0659994	0.001997	1.46994e-31	519286	131.417	0.000253008
rs2519093	T	C	T	C	-0.040099	0.0057	0.184749	0.2014	PCa	9	136141870	0.0102	140254	0.5764	0.00248	9.83105e-59	519279	251.641	0.000484363
rs2522051	C	T	C	T	0.024	-0.0088	0.454362	0.4726	PCa	5	131797578	0.008	140254	0.2753	0.00193	1.88018e-35	516807	147.643	0.000285601
rs2522440	C	T	C	T	0.018925	-0.012	0.911887	0.9026	PCa	4	108644404	0.0143	140254	0.4022	0.003409	2.90001e-08	519288	29.8893	5.7555e-05
rs2525110	T	A	T	A	-0.011627	-0.0242	0.563202	0.5673	PCa	17	46042365	0.008	140254	0.002374	0.001935	1.93001e-09	518205	34.47	6.65136e-05
rs2561758	G	A	G	A	-0.034011	-0.016	0.72298	0.7369	PCa	5	173205282	0.0097	140254	0.097931	0.002173	3.4898e-55	518348	240.286	0.000463347
rs2632372	C	T	C	T	-0.020982	-0.0118	0.503861	0.5049	PCa	2	169717541	0.0081	140254	0.1458	0.001915	6.68036e-28	518345	114.118	0.000220109
rs2665405	A	G	A	G	0.02951	0.0022	0.54844	0.5421	PCa	17	57875292	0.0081	140254	0.788401	0.001927	6.74062e-53	519286	224.082	0.000431333
rs2710804	C	T	C	T	0.019677	0.0052	0.376402	0.3692	PCa	7	36084529	0.0084	140254	0.5358	0.001984	3.76011e-23	517886	94.1494	0.000181763
rs2729707	G	A	G	A	-0.035655	0.0051	0.830755	0.8214	PCa	2	160687231	0.0108	140254	0.638	0.002553	2.67979e-44	518337	185.365	0.000357487
rs2734031	C	T	C	T	-0.067521	0.0143	0.907968	0.9033	PCa	3	128301390	0.0139	140254	0.3044	0.003335	4.20049e-91	519288	395.965	0.000761934
rs2807742	A	G	A	G	0.032553	0.0095	0.771408	0.7747	PCa	10	28781367	0.0101	140254	0.3451	0.002294	1.16011e-45	518339	193.791	0.000373729
rs2808519	T	G	T	G	0.016109	-0.0131	0.737582	0.7438	PCa	1	200361914	0.0092	140254	0.1557	0.002179	1.50003e-13	518347	52.0757	0.000100455
rs2824372	C	G	C	G	-0.015514	-0.0161	0.202687	0.2013	PCa	21	18947037	0.0106	140254	0.1287	0.002443	2.20999e-10	518203	40.3149	7.77915e-05
rs2839183	A	G	A	G	-0.013129	-0.0015	0.404817	0.3989	PCa	21	47687144	0.0082	140254	0.8569	0.001958	2.09991e-11	519284	43.1364	8.3062e-05
rs284317	G	A	G	A	0.01361	0.0073	0.495955	0.5222	PCa	1	10731625	0.0082	140254	0.3733	0.002018	1.59993e-11	473456	43.8508	9.261e-05
rs2852800	G	C	G	C	0.0161	-0.0057	0.738635	0.7177	PCa	11	113954925	0.0096	140254	0.5549	0.002224	4.6505e-13	519287	51.9769	0.000100083
rs28530750	A	G	A	G	0.05608	-0.0205	0.043105	0.0362	PCa	4	36312542	0.0226	140254	0.3635	0.004812	2.35993e-31	518347	134.515	0.000259441
rs28540102	C	T	C	T	0.01708	-0.0036	0.658597	0.6618	PCa	19	4975763	0.0085	140254	0.6747	0.00205	8.50942e-17	519253	68.1285	0.000131188
rs28571765	C	T	C	T	-0.022365	0.0144	0.206001	0.1984	PCa	8	55449281	0.0101	140254	0.1532	0.002368	3.80014e-21	519281	84.9827	0.000163628
rs28588142	T	C	T	C	0.015218	-0.0195	0.188391	0.1924	PCa	12	10097609	0.0103	140254	0.0596293	0.002462	6.59994e-10	518349	36.7118	7.08194e-05
rs2923416	G	A	G	A	0.011252	-0.0026	0.609864	0.6165	PCa	8	42457038	0.0089	140254	0.770801	0.002051	4.20998e-08	475806	28.6678	6.02474e-05
rs2955958	A	G	A	G	0.012279	0.0053	0.315166	0.3058	PCa	15	101916347	0.0092	140254	0.5672	0.002139	9.67008e-09	503312	32.7602	6.5085e-05
rs3014874	A	G	A	G	0.012124	-0.0036	0.265115	0.2561	PCa	1	153337943	0.0109	140254	0.742499	0.002182	2.81002e-08	518345	29.6906	5.72764e-05
rs301817	A	C	A	G	-0.014068	1.8612	0.583346	0.0001	PCa	1	8503379	1.227	140254	0.1293	0.001952	5.88979e-13	519258	49.9599	9.62047e-05
rs301817	A	C	A	C	-0.014068	0.0038	0.583346	0.573	PCa	1	8503379	0.0085	140254	0.6553	0.001952	5.88979e-13	519258	49.9599	9.62047e-05
rs303753	A	G	A	G	-0.022761	0.0061	0.345097	0.3471	PCa	18	21074922	0.0088	140254	0.4872	0.002045	9.56974e-29	519278	121.628	0.00023417
rs305082	C	T	C	T	0.036633	0.0022	0.172255	0.1846	PCa	16	85936978	0.0102	140254	0.8284	0.002594	3.04018e-45	519284	198.799	0.000382687
rs3184504	C	T	C	T	-0.029388	0.0187	0.517462	0.5189	PCa	12	111884608	0.0082	140254	0.0218102	0.001927	1.9002e-52	516804	222.994	0.000431301
rs33951980	T	C	T	C	-0.027627	-0.0234	0.12936	0.1191	PCa	7	73029437	0.0134	140254	0.0806195	0.00287	6.62979e-22	519280	89.292	0.000171924
rs34215892	A	G	A	G	0.038125	-0.0337	0.028499	0.0305	PCa	8	21767240	0.0284	140254	0.2368	0.006009	2.30001e-10	518823	41.7616	8.04864e-05
rs342242	C	T	C	T	-0.015768	0.009	0.453135	0.449	PCa	7	106338989	0.0081	140254	0.271	0.001933	3.61993e-16	519285	63.9956	0.000123223
rs34599082	T	C	T	C	-0.173021	0.0939	0.013435	0.0122	PCa	1	159175494	0.0391	140254	0.0164801	0.008416	7.26942e-94	518431	411.744	0.000793581
rs34765661	C	T	C	T	0.041722	-0.0093	0.065332	0.0716	PCa	14	69852940	0.0163	140254	0.5687	0.003891	8.58025e-27	518206	110.189	0.00021259
rs34990593	C	T	C	T	0.013989	0.0037	0.188767	0.2151	PCa	1	169733867	0.0098	140254	0.7045	0.002448	1.13e-08	519282	31.1246	5.99342e-05
rs35020138	C	T	C	T	-0.017619	0.0074	0.675273	0.6803	PCa	1	247570221	0.0089	140254	0.4049	0.002063	1.42004e-17	517267	70.4311	0.000136141
rs35284073	A	G	A	G	0.014664	0.0013	0.216975	0.2304	PCa	22	17624425	0.0104	140254	0.8998	0.002358	5.15003e-10	518346	37.8767	7.30668e-05
rs354703	C	T	C	T	0.01478	-0.0213	0.593464	0.6119	PCa	2	143883952	0.0082	140254	0.00956005	0.001954	4.08037e-14	518345	54.6433	0.000105408
rs35734242	C	T	C	T	0.023416	-0.0049	0.427831	0.4256	PCa	4	706700	0.0085	140254	0.5683	0.002022	5.42001e-31	474868	127.509	0.000268443
rs35759345	T	C	T	C	0.012607	0.0064	0.449913	0.4388	PCa	7	116388021	0.0081	140254	0.4264	0.001926	6.19013e-11	519287	40.8559	7.86708e-05
rs35789178	G	T	G	T	0.017959	0.0197	0.186171	0.1755	PCa	2	102603925	0.0106	140254	0.0625706	0.002466	3.41036e-13	518346	50.6643	9.77326e-05
rs35864914	T	C	T	C	-0.011366	0.0132	0.37651	0.3776	PCa	12	108159191	0.0086	140254	0.1275	0.001982	1.01e-08	519283	31.4979	6.06529e-05
rs35915186	C	T	C	T	0.024312	0.0128	0.215051	0.2212	PCa	1	224654623	0.0097	140254	0.1866	0.002345	3.67029e-25	519287	103.645	0.000199551
rs35929659	C	T	C	T	-0.019551	0.0197	0.179844	0.182	PCa	16	2165630	0.0107	140254	0.0649905	0.002634	1.21004e-13	474389	53.4988	0.000112761
rs3731332	T	C	T	C	-0.119602	-0.0533	0.022894	0.0256	PCa	7	92300568	0.0269	140254	0.0470002	0.006536	9.68947e-75	518348	331.948	0.000639986
rs3735311	C	T	C	T	-0.019532	-0.0057	0.648694	0.6501	PCa	7	148877737	0.0084	140254	0.4965	0.002011	2.81968e-22	518347	90.1457	0.00017388
rs3735485	G	A	G	A	0.029483	-0.0075	0.844938	0.851	PCa	7	45009341	0.0123	140254	0.542099	0.002681	4.19952e-28	518828	118.202	0.000227774
rs3739873	A	G	A	G	-0.013878	0.0021	0.22025	0.2234	PCa	9	34978431	0.0096	140254	0.8238	0.002347	3.45001e-09	517888	34.2625	6.61538e-05
rs3747869	C	A	C	A	0.032659	0.009	0.900896	0.8904	PCa	10	73520632	0.0138	140254	0.5142	0.003343	1.61994e-22	474409	90.3727	0.000190459
rs3749440	G	A	G	A	0.017362	0.0236	0.372369	0.3645	PCa	3	183702089	0.0082	140254	0.00399098	0.001984	2.19989e-18	517883	72.9794	0.000140899
rs3754224	C	T	C	T	-0.016714	-0.0087	0.270043	0.2786	PCa	1	43423622	0.0096	140254	0.3612	0.002194	2.70023e-14	519274	57.196	0.000110134
rs3762297	T	C	T	C	0.023896	0.0049	0.183345	0.1833	PCa	1	31231680	0.0107	140254	0.6461	0.002522	2.83009e-21	517881	88.5712	0.000170997
rs3777755	T	C	T	C	0.0137	-0.0129	0.311419	0.3101	PCa	6	12159699	0.0087	140254	0.1374	0.002081	4.77969e-11	517876	41.69	8.04954e-05
rs3781454	A	G	A	G	0.024234	0.0285	0.677892	0.6612	PCa	10	126348565	0.0085	140254	0.000823702	0.002094	6.26037e-31	519286	133.217	0.000256473
rs3793537	C	G	C	G	0.012622	0.002	0.291154	0.2776	PCa	9	35687556	0.009	140254	0.8198	0.002117	2.55e-09	519279	34.15	6.57599e-05
rs3843301	G	T	G	T	-0.018912	-0.001	0.364763	0.3583	PCa	1	161614401	0.0095	140254	0.9139	0.002076	8.69961e-20	518195	85.9047	0.000165749
rs3856364	G	C	G	C	0.014282	0.004	0.679714	0.6739	PCa	2	145477217	0.0087	140254	0.644401	0.002069	5.27959e-12	517267	45.9437	8.88121e-05
rs3861100	G	A	G	A	0.018074	0.0279	0.347896	0.329	PCa	12	50599219	0.0085	140254	0.00107599	0.002017	3.43005e-19	519281	76.9789	0.000148219
rs386243	T	C	T	C	-0.026404	-0.0063	0.250107	0.2855	PCa	19	49127490	0.0095	140254	0.5088	0.00229	1.02991e-30	518347	135.59	0.000261514
rs3917932	G	C	G	C	-0.05153	0.0071	0.577138	0.5806	PCa	1	36943916	0.0082	140254	0.3861	0.001947	2.99916e-154	518191	672.484	0.00129607
rs4074882	C	T	C	T	0.02794	0.0106	0.741751	0.7577	PCa	2	237780727	0.0095	140254	0.2613	0.002198	5.61048e-37	517889	154.934	0.000299075
rs409801	C	T	C	T	0.021089	-0.0091	0.502787	0.5047	PCa	9	4744743	0.008	140254	0.2605	0.001929	8.59014e-28	517264	115.048	0.000222366
rs41272536	G	A	G	A	-0.03588	-0.0351	0.046043	0.0447	PCa	1	183440531	0.0216	140254	0.1044	0.004892	2.33024e-13	475807	53.8155	0.000113091
rs41313381	A	C	A	C	0.058668	0.048	0.030511	0.0258	PCa	1	79411968	0.0264	140254	0.0689493	0.005486	1.16011e-26	516808	105.257	0.000203625
rs41433144	A	T	A	T	-0.03459	-0.0065	0.042937	0.0648	PCa	22	17569993	0.0192	140254	0.7359	0.004882	1.45011e-12	519284	51.0683	9.83339e-05
rs4145952	A	C	A	C	-0.013326	-0.0098	0.399341	0.3902	PCa	4	120155806	0.0085	140254	0.2502	0.001959	1.05999e-11	519287	44.2431	8.51925e-05
rs4276676	C	T	C	T	-0.018005	0.013	0.470378	0.4519	PCa	8	68795618	0.0086	140254	0.1309	0.00193	1.16011e-20	519285	83.889	0.000161521
rs4347951	C	T	C	T	0.011766	-0.0117	0.310834	0.306	PCa	22	29513326	0.0089	140254	0.1897	0.002091	1.86999e-08	519282	30.8013	5.93117e-05
rs4413892	A	G	A	G	0.033654	0.0194	0.277885	0.2828	PCa	9	139330158	0.0089	140254	0.0283602	0.002228	1.65006e-51	493528	224.432	0.000454543
rs4468717	T	C	T	C	-0.024976	-0.008	0.077663	0.0871	PCa	18	3457606	0.0174	140254	0.6462	0.003608	4.58987e-12	517887	46.2864	8.93675e-05
rs4535497	A	C	A	C	-0.014386	0.004	0.569887	0.5692	PCa	5	1107428	0.0088	140254	0.6447	0.002038	1.74985e-12	472977	47.9916	0.000101457
rs45577137	G	A	G	A	0.036447	-0.0553	0.04513	0.0401	PCa	8	48651633	0.0256	140254	0.0307801	0.005206	2.63027e-12	468556	53.6506	0.000114489
rs4626924	T	C	T	C	0.019408	0.0177	0.551299	0.5563	PCa	1	234909298	0.0084	140254	0.03474	0.001963	4.98999e-23	517875	96.5254	0.000186353
rs4632345	A	G	A	G	-0.012199	-0.016	0.677982	0.6754	PCa	2	16702654	0.0086	140254	0.0616496	0.00206	3.23996e-09	518345	33.684	6.49796e-05
rs464609	A	G	A	G	0.010683	0.0053	0.544404	0.5422	PCa	5	34654477	0.008	140254	0.5031	0.001927	3.02002e-08	517885	29.3208	5.66132e-05
rs4712614	G	T	G	T	-0.01986	-0.0117	0.620331	0.6185	PCa	6	21382765	0.0087	140254	0.1818	0.001977	1.03992e-23	519270	96.4919	0.000185788
rs4727392	G	A	G	A	-0.017628	-0.0557	0.736446	0.7396	PCa	7	97977670	0.0089	140254	4.69797e-10	0.002176	5.64937e-16	519280	62.647	0.000120628
rs4729046	C	T	C	T	-0.042772	-0.0237	0.92416	0.92	PCa	7	92223957	0.015	140254	0.1141	0.003637	6.84069e-32	519288	133.203	0.000256445
rs47341	T	C	T	C	0.013023	0.0645	0.395885	0.4006	PCa	22	43560763	0.0082	140254	3.00608e-15	0.002052	2.26001e-10	473786	38.4378	8.11224e-05
rs4734879	G	A	G	A	-0.02134	0.0132	0.276452	0.2649	PCa	8	106583124	0.0094	140254	0.1571	0.002144	2.63027e-23	517889	94.3673	0.000182182
rs4760	G	A	G	A	-0.075213	0.0007	0.153372	0.1493	PCa	19	44153100	0.0121	140254	0.9569	0.002693	1.41906e-171	517886	761.951	0.00146911
rs4761234	C	T	C	T	0.021599	-0.0149	0.483663	0.464	PCa	12	69732105	0.0084	140254	0.0766196	0.001928	4.25011e-29	519285	121.026	0.000233009
rs4794820	G	A	G	A	0.076088	0.0098	0.551375	0.557	PCa	17	38089344	0.0082	140254	0.2301	0.001942	1e-200	518341	1488.86	0.00286413
rs4805881	C	A	C	A	-0.014435	0.0063	0.665289	0.6613	PCa	19	33896432	0.0088	140254	0.471	0.002068	3.05e-12	519287	48.1939	9.27991e-05
rs4808683	G	C	G	C	-0.01228	-0.001	0.458189	0.4482	PCa	19	17862925	0.0084	140254	0.9091	0.001958	3.67003e-10	518200	38.8016	7.4872e-05
rs4812447	G	A	G	A	0.017142	-0.0199	0.440364	0.4382	PCa	20	39272620	0.0082	140254	0.0156801	0.001949	1.49005e-18	519283	75.2207	0.000144834
rs4843073	T	C	T	C	0.013665	0.015	0.644889	0.6316	PCa	15	86124419	0.0082	140254	0.0684999	0.002007	1.00995e-11	518339	44.3353	8.5526e-05
rs4844622	T	C	T	C	-0.023379	0.0008	0.240327	0.2354	PCa	1	208034329	0.0095	140254	0.9329	0.002236	1.44012e-25	519288	103.659	0.000199577
rs486650	T	C	T	C	-0.013892	0.0016	0.469271	0.4574	PCa	1	234819885	0.0082	140254	0.8483	0.001923	5.19039e-13	517885	49.7887	9.61294e-05
rs4903580	T	C	T	C	0.016519	0.0012	0.456084	0.4597	PCa	14	77850978	0.008	140254	0.8789	0.001929	1.16011e-17	519283	70.3132	0.000135386
rs4909932	G	A	G	A	0.013425	0.0012	0.597552	0.6081	PCa	11	10475967	0.0081	140254	0.8866	0.001963	8.35988e-12	516804	44.803	8.6685e-05
rs4924450	A	G	A	G	0.013811	-0.0138	0.70545	0.7259	PCa	15	40597229	0.0092	140254	0.134	0.002198	3.40001e-10	475807	37.7199	7.92694e-05
rs4925756	T	C	T	C	-0.013002	-0.0143	0.691891	0.6973	PCa	1	248048016	0.0097	140254	0.1388	0.002091	5.13996e-10	518202	37.3528	7.20763e-05
rs4984803	A	G	A	G	-0.017523	-0.0026	0.595619	0.6202	PCa	16	1349929	0.0082	140254	0.7554	0.00205	1.33999e-17	473309	70.0189	0.000147913
rs520910	C	T	C	T	-0.022414	0.0504	0.066787	0.0682	PCa	1	156108048	0.0159	140254	0.001546	0.003861	6.62995e-09	519284	32.5217	6.26241e-05
rs55729107	G	A	G	A	-0.017505	0.0058	0.225567	0.2268	PCa	2	232582085	0.0099	140254	0.5582	0.002341	7.87046e-14	518335	55.4971	0.000107057
rs55767800	C	T	C	T	-0.011452	-0.0216	0.633688	0.6176	PCa	17	17674967	0.0081	140254	0.00786104	0.002082	3.86999e-08	475807	28.9719	6.08863e-05
rs55851397	A	C	A	C	0.012404	0.0141	0.364781	0.3402	PCa	1	108761014	0.0088	140254	0.1071	0.002038	1.17999e-09	517875	36.9288	7.13032e-05
rs55873273	C	T	C	T	0.058951	0.0422	0.020243	0.02	PCa	1	36972428	0.0309	140254	0.1718	0.006827	6.24022e-18	519288	71.5935	0.00013785
rs55964818	C	T	C	T	-0.036463	0.0117	0.567723	0.5638	PCa	8	130605871	0.0081	140254	0.1473	0.001948	3.94003e-78	519282	339.094	0.000652579
rs56174170	C	T	C	T	0.016826	0.0071	0.139347	0.1358	PCa	3	184091881	0.0137	140254	0.6017	0.002805	2.04e-09	519283	35.2656	6.79075e-05
rs56188865	C	T	C	T	-0.027427	0.0106	0.373715	0.3769	PCa	1	247606276	0.0086	140254	0.2164	0.001984	1.93019e-43	518206	182.539	0.000352127
rs56217149	A	G	A	G	0.017409	0.0018	0.150714	0.1477	PCa	3	12962914	0.0121	140254	0.8822	0.002789	4.45e-10	475805	36.9188	7.75863e-05
rs56378716	G	A	G	A	0.129237	0.018	0.012681	0.0157	PCa	17	56356502	0.0338	140254	0.5945	0.008674	3.71963e-50	518824	217.078	0.00041823
rs56388170	T	G	T	G	0.070039	-0.0088	0.293956	0.2999	PCa	7	28724374	0.0091	140254	0.3337	0.002132	1e-200	518201	1057.32	0.00203622
rs56408111	C	T	C	T	0.031091	0.0028	0.083714	0.0872	PCa	19	19793545	0.0151	140254	0.8518	0.003521	1.10994e-18	518349	76.8803	0.000148296
rs567385	C	G	C	G	-0.010731	-0.0219	0.610373	0.6215	PCa	11	125773560	0.0085	140254	0.00981296	0.001967	4.98999e-08	519283	28.4435	5.47715e-05
rs571497	A	G	A	G	-0.037928	0.0063	0.154629	0.1489	PCa	19	7827830	0.0117	140254	0.589899	0.002701	9.75888e-45	516807	194.437	0.000376087
rs5747308	C	A	C	A	0.022058	-0.0228	0.504471	0.4991	PCa	22	18133500	0.0079	140254	0.004048	0.001925	2.29985e-30	519277	126.349	0.000243258
rs5753576	T	C	T	C	-0.017848	0.0094	0.480292	0.4882	PCa	22	31757735	0.008	140254	0.2384	0.00193	2.42996e-20	519283	82.5937	0.000159028
rs58005484	T	C	T	C	0.032744	0.005	0.143931	0.1573	PCa	6	29822432	0.0109	140254	0.6446	0.002734	5.14044e-33	518198	136.952	0.000264214
rs58605236	A	T	A	T	-0.013899	0.0038	0.373119	0.384	PCa	3	119697032	0.0082	140254	0.6409	0.001984	2.52988e-12	519283	46.9324	9.03711e-05
rs58984522	C	T	C	T	-0.011027	-0.0232	0.346098	0.365	PCa	11	43490624	0.0084	140254	0.005425	0.002017	4.70999e-08	519287	28.5817	5.50372e-05
rs59519784	A	G	A	G	0.011747	-0.0054	0.410141	0.4244	PCa	3	186202997	0.0085	140254	0.5267	0.001953	1.84999e-09	519275	34.673	6.67675e-05
rs60124939	T	C	T	C	-0.017814	0.0011	0.176181	0.1801	PCa	1	174075302	0.0105	140254	0.9178	0.002517	1.51985e-12	519272	47.8386	9.21178e-05
rs6067411	T	C	T	C	-0.011615	-0.0009	0.528523	0.538	PCa	20	48975411	0.0081	140254	0.9107	0.00195	2.63998e-09	518202	34.8434	6.72346e-05
rs609264	G	T	G	T	0.012618	-0.0028	0.528467	0.5174	PCa	8	61548546	0.0082	140254	0.7335	0.001939	7.93049e-11	518205	41.1223	7.93489e-05
rs610578	G	A	G	A	-0.014625	-0.0151	0.662713	0.6642	PCa	12	121194565	0.0085	140254	0.0758193	0.002031	6.27047e-13	517872	49.5234	9.56196e-05
rs61739285	T	C	T	C	-0.040128	0.0235	0.03348	0.0332	PCa	16	27480797	0.0239	140254	0.3253	0.005402	1.15001e-13	517886	53.976	0.000104213
rs61754230	T	C	T	C	0.039977	0.031	0.019363	0.0151	PCa	12	72179446	0.0449	140254	0.4894	0.007114	1.96002e-08	515996	31.3187	6.0692e-05
rs619450	C	T	C	T	0.014214	0.0015	0.503233	0.5152	PCa	20	2894790	0.008	140254	0.8467	0.002002	1.29003e-12	475806	48.0682	0.000101015
rs61955089	C	T	C	T	0.043703	-0.0012	0.026928	0.0325	PCa	12	123851372	0.0256	140254	0.9616	0.005979	2.78997e-13	519225	51.9757	0.000100093
rs62011281	A	G	A	G	0.012067	0.0054	0.310021	0.3116	PCa	15	63781143	0.0088	140254	0.5413	0.002082	7.03008e-09	519284	32.351	6.22953e-05
rs62189859	C	T	C	T	0.014074	-0.0134	0.244372	0.2415	PCa	2	182254087	0.0093	140254	0.1497	0.002232	2.95999e-10	518349	37.9209	7.31517e-05
rs62360185	G	A	G	A	-0.015947	0.0119	0.190708	0.1876	PCa	5	57274612	0.0108	140254	0.2711	0.002452	8.05008e-11	519288	40.7666	7.84986e-05
rs62375385	C	T	C	T	0.014183	-0.0126	0.193932	0.1848	PCa	5	86268229	0.0103	140254	0.2215	0.00243	5.45997e-09	519285	32.6603	6.28908e-05
rs62429983	A	G	A	G	0.016402	-0.0088	0.144922	0.1553	PCa	6	121862273	0.011	140254	0.4239	0.002723	1.76999e-09	519285	34.6257	6.66751e-05
rs626416	C	G	C	G	-0.019685	-0.0004	0.761969	0.7757	PCa	9	79326680	0.0095	140254	0.97	0.002278	5.77032e-18	504400	70.91	0.000140563
rs632887	G	A	G	A	0.014283	0.0052	0.410714	0.4086	PCa	12	3392351	0.0086	140254	0.5479	0.002004	1.05999e-12	517882	51.1456	9.87494e-05
rs636317	T	C	T	C	0.014297	-0.0058	0.591234	0.6087	PCa	11	60019150	0.0084	140254	0.4878	0.00195	2.33991e-13	519286	51.3102	9.87993e-05
rs6414435	G	A	G	A	0.01709	-0.0091	0.591762	0.6009	PCa	3	47121140	0.0082	140254	0.2626	0.002039	5.57057e-17	519286	73.2896	0.000141115
rs6432335	G	T	G	T	0.012236	0.0058	0.451562	0.4657	PCa	2	12928971	0.0081	140254	0.4762	0.001931	2.42003e-10	515519	38.2323	7.41573e-05
rs6454596	C	G	C	G	-0.025302	0.0223	0.489705	0.4796	PCa	6	87980735	0.008	140254	0.00505196	0.001921	1.38007e-39	517877	165.753	0.00031996
rs6463566	G	C	G	C	-0.016997	0.0124	0.229674	0.2322	PCa	7	6528174	0.0103	140254	0.2289	0.002314	2.16023e-13	519282	53.0895	0.000102226
rs6468341	C	T	C	T	0.018973	-0.0148	0.742846	0.745	PCa	8	30279355	0.0092	140254	0.1076	0.002201	7.10068e-18	519283	71.4263	0.000137529
rs6476883	A	G	A	G	-0.014009	0.0055	0.438614	0.4101	PCa	9	4654774	0.0082	140254	0.5001	0.001937	4.96021e-13	519286	50.1923	9.6647e-05
rs6500550	T	C	T	C	-0.022363	-0.0007	0.304296	0.304	PCa	16	3746241	0.0091	140254	0.9367	0.00212	5.52968e-26	517883	109.682	0.000211744
rs6503727	C	T	C	T	0.018796	0.0072	0.660546	0.6581	PCa	17	41312859	0.0085	140254	0.3982	0.002032	2.39001e-20	519287	82.2851	0.000158433
rs6511703	C	T	C	T	-0.023286	-0.0048	0.243985	0.2301	PCa	19	10666450	0.0096	140254	0.6183	0.002278	1.65997e-24	518347	103.71	0.000200038
rs6672898	A	G	A	G	-0.019192	-0.0056	0.435247	0.4321	PCa	1	46290588	0.008	140254	0.4798	0.00193	2.92012e-23	518344	93.8775	0.000181078
rs6678033	A	G	A	G	-0.042708	-0.0012	0.367919	0.3826	PCa	1	66077624	0.0082	140254	0.8806	0.001986	1.45881e-102	517887	439.721	0.000848347
rs6679677	A	C	A	C	-0.037885	0.016	0.100303	0.1004	PCa	1	114303808	0.0134	140254	0.2351	0.003175	8.6896e-33	518827	134.434	0.000259045
rs67175901	T	C	T	C	0.043563	0.0205	0.107472	0.1049	PCa	15	101748227	0.0131	140254	0.1172	0.003151	1.99022e-43	503462	183.361	0.000364068
rs671835	G	A	G	A	0.015013	0.0199	0.359974	0.3788	PCa	18	51734729	0.0083	140254	0.0160901	0.002003	6.85962e-14	519282	53.9364	0.000103857
rs6723009	C	T	C	T	0.012066	0.007	0.717442	0.7125	PCa	2	42474615	0.0089	140254	0.431	0.002153	2.15001e-08	518349	30.5984	5.9027e-05
rs6731993	T	A	T	A	0.022846	0.0167	0.408305	0.3828	PCa	2	65642097	0.0086	140254	0.0503095	0.001961	2.45019e-31	519280	130.992	0.000252193
rs6734238	G	A	G	A	0.03936	0.0223	0.40298	0.3899	PCa	2	113841030	0.0084	140254	0.00840795	0.00195	1.58016e-90	517886	386.341	0.00074544
rs6740847	G	A	G	A	0.021748	0.0033	0.562056	0.5608	PCa	2	182308352	0.0081	140254	0.6789	0.00194	3.95003e-29	517889	120.616	0.000232845
rs6764912	A	G	A	G	-0.037245	-0.0029	0.065313	0.0625	PCa	3	128372487	0.0181	140254	0.8737	0.004039	3.13979e-20	517423	87.6498	0.000169368
rs6779340	G	C	G	C	-0.015247	0.0117	0.336877	0.3288	PCa	3	58033701	0.0086	140254	0.1706	0.002042	8.6896e-14	518346	53.843	0.000103864
rs68002561	G	A	G	A	0.020207	0.044	0.091374	0.0841	PCa	1	149880863	0.0147	140254	0.00276802	0.003384	2.43002e-09	519284	35.2108	6.78018e-05
rs68016381	T	C	T	C	-0.033783	-0.0297	0.051299	0.0416	PCa	6	43761645	0.0219	140254	0.1738	0.00442	2.22998e-14	519284	57.6923	0.000111087
rs68137036	G	A	G	A	-0.013048	-0.0181	0.285148	0.2808	PCa	6	43820215	0.009	140254	0.0429101	0.002135	1.02e-09	518344	35.9793	6.94072e-05
rs6817881	T	C	T	C	0.014302	-0.0181	0.499266	0.4925	PCa	4	152223904	0.0084	140254	0.0321403	0.001931	1.3499e-13	518344	53.0182	0.000102273
rs6831590	T	G	T	G	-0.020382	0.011	0.367295	0.365	PCa	4	6943776	0.0084	140254	0.1861	0.001987	1.15001e-24	519283	100.283	0.000193081
rs6855981	A	G	A	G	-0.016368	0.0126	0.372933	0.3814	PCa	4	3148276	0.0083	140254	0.1292	0.001987	1.85012e-16	517885	64.9014	0.000125304
rs6859727	C	T	C	T	-0.04036	0.011	0.878025	0.8714	PCa	5	71742622	0.0122	140254	0.3666	0.002931	4.29042e-43	519287	181.246	0.000348907
rs6877725	C	T	C	T	-0.025077	-0.0093	0.444789	0.4587	PCa	5	68610623	0.0083	140254	0.2581	0.001941	3.97009e-38	518337	161.042	0.000310594
rs6878780	C	T	C	T	0.013346	-0.0177	0.426457	0.4416	PCa	5	122093740	0.0081	140254	0.0291199	0.001938	6.01035e-12	519264	45.248	8.71312e-05
rs6891328	C	G	C	G	0.012329	0.0518	0.583149	0.5982	PCa	5	133851526	0.0081	140254	1.501e-10	0.001947	2.47002e-10	519288	38.3784	7.39003e-05
rs6915310	T	C	T	C	-0.032312	-0.002	0.173979	0.1727	PCa	6	16758002	0.011	140254	0.8552	0.00256	1.71002e-36	516445	155.024	0.000300086
rs6924387	G	A	G	A	0.017269	0.0196	0.412169	0.4187	PCa	6	137082948	0.0087	140254	0.0240198	0.001967	1.72982e-18	519284	75.0516	0.000144508
rs692594	C	G	C	G	0.012472	0.0064	0.489752	0.4854	PCa	10	18265893	0.0081	140254	0.4292	0.001918	8.23e-11	519280	40.3734	7.77427e-05
rs6927569	C	T	C	T	0.025882	0.0052	0.523171	0.5295	PCa	6	109621494	0.008	140254	0.516799	0.001921	2.39994e-41	519285	173.613	0.00033422
rs6936191	C	T	C	T	0.018088	-0.0231	0.608046	0.6234	PCa	6	7201660	0.0086	140254	0.00706399	0.001988	9.86961e-20	518347	80.8483	0.000155949
rs694180	G	A	G	A	0.018797	-0.0024	0.656276	0.6542	PCa	1	111726213	0.0086	140254	0.7772	0.002017	1.23994e-20	516807	82.395	0.000159406
rs6985508	A	G	A	G	-0.027376	-0.0109	0.357978	0.3503	PCa	8	142337734	0.0086	140254	0.2052	0.002089	3.3597e-39	474407	163.485	0.00034449
rs6998846	A	G	A	G	0.01538	-0.0054	0.782787	0.7699	PCa	8	9193341	0.0096	140254	0.5707	0.002334	4.54046e-11	518207	41.6879	8.044e-05
rs7005996	T	C	T	C	0.022897	0.0168	0.905961	0.9068	PCa	8	142241681	0.0145	140254	0.2475	0.00345	3.32966e-11	475806	42.5083	8.93315e-05
rs706809	C	T	C	T	0.02055	0.0084	0.777232	0.7952	PCa	12	52294257	0.0109	140254	0.4403	0.002355	2.77971e-18	518347	75.8126	0.000146237
rs7115703	A	T	A	T	0.044398	0.0054	0.513619	0.527	PCa	11	306920	0.009	140254	0.5501	0.00202	5.3827e-107	467599	460.974	0.00098486
rs71409899	T	A	T	A	0.023137	-0.0088	0.134279	0.1177	PCa	2	112914691	0.0143	140254	0.5384	0.002924	2.66011e-15	517268	64.3872	0.00012446
rs71409899	T	A	T	C	0.023137	-0.0088	0.134279	0.1177	PCa	2	112914684	0.0143	140254	0.5384	0.002924	2.66011e-15	517268	64.3872	0.00012446
rs71409899	T	A	G	A	0.023137	-0.0088	0.134279	0.1177	PCa	2	112914685	0.0143	140254	0.5384	0.002924	2.66011e-15	517268	64.3872	0.00012446
rs7183988	G	T	G	T	-0.017034	0.0265	0.526501	0.5285	PCa	15	91428589	0.0081	140254	0.00109099	0.001973	6.26037e-18	518205	74.9801	0.000144671
rs7214290	A	G	A	G	0.018062	-0.0029	0.172996	0.1717	PCa	17	27611880	0.0113	140254	0.7966	0.00254	1.20005e-12	517881	48.3477	9.33481e-05
rs7225843	C	T	C	T	-0.022083	-0.0131	0.203156	0.209	PCa	17	2001825	0.0099	140254	0.1871	0.002391	2.6903e-20	519286	82.002	0.000157888
rs723585	G	A	G	A	-0.022283	0.0079	0.483522	0.4622	PCa	4	55503194	0.0084	140254	0.3469	0.001915	2.9703e-31	519286	128.813	0.000247996
rs7235882	T	C	T	C	0.02332	0.0318	0.093478	0.0914	PCa	18	19684119	0.0144	140254	0.0272201	0.003325	2.39994e-12	518346	47.7787	9.21669e-05
rs7237878	A	G	A	G	-0.011836	-0.0036	0.68994	0.6975	PCa	18	74249473	0.0107	140254	0.7381	0.00209	1.52999e-08	518183	31.0603	5.99373e-05
rs72664840	T	C	T	C	0.020857	-0.0093	0.178952	0.174	PCa	14	35596323	0.0105	140254	0.3771	0.002507	9.21086e-17	519279	66.3888	0.000127832
rs72726027	C	T	C	T	-0.043218	-0.0093	0.11173	0.1075	PCa	15	42248826	0.0131	140254	0.4774	0.003051	1.71002e-45	518349	192.246	0.000370744
rs72731564	T	C	T	C	0.020208	-0.0219	0.187005	0.1866	PCa	14	69280158	0.0104	140254	0.0350397	0.00247	2.94985e-16	519285	64.4878	0.00012417
rs72789923	C	A	C	A	0.020456	-0.014	0.307359	0.2921	PCa	2	24394504	0.009	140254	0.119	0.002076	6.95024e-23	518346	92.3682	0.000178166
rs72790862	C	T	C	T	-0.021031	-0.0159	0.307083	0.3041	PCa	10	44880260	0.0086	140254	0.0662903	0.002085	6.70965e-24	519284	97.7628	0.000188229
rs72803323	T	C	T	C	0.034499	-0.0327	0.039743	0.0406	PCa	16	89373324	0.0211	140254	0.1207	0.004957	3.55959e-12	517879	47.0499	9.08429e-05
rs72825306	G	A	G	A	0.015083	-0.0036	0.167458	0.1626	PCa	10	93748263	0.0107	140254	0.7392	0.002571	4.56005e-09	519287	32.9422	6.34333e-05
rs72832055	A	G	A	G	-0.012349	-0.003	0.313384	0.3304	PCa	16	81869387	0.0086	140254	0.7271	0.002082	3.09001e-09	519282	34.0813	6.56273e-05
rs72836628	T	C	T	C	-0.015453	0.0171	0.248064	0.2606	PCa	10	113902454	0.0093	140254	0.0650205	0.002227	4.07005e-12	518199	46.1674	8.90841e-05
rs7283930	T	C	T	C	-0.012725	-0.016	0.739014	0.7415	PCa	21	30461373	0.0092	140254	0.0810905	0.0022	7.43002e-09	519279	32.4372	6.24619e-05
rs72901753	C	G	C	G	-0.014526	-0.0079	0.326884	0.3057	PCa	17	76244283	0.0091	140254	0.3865	0.002142	1.22999e-11	474718	44.0841	9.28551e-05
rs72973711	T	A	T	A	-0.036483	-0.0109	0.06693	0.067	PCa	18	74072245	0.018	140254	0.543	0.003879	5.52968e-21	518202	86.1623	0.000166244
rs72978754	C	T	C	T	-0.025601	0.0107	0.065785	0.0714	PCa	6	138053203	0.0159	140254	0.5011	0.003899	5.38022e-11	519285	41.8368	8.05596e-05
rs73000965	A	T	A	T	0.029201	-0.0171	0.315728	0.3105	PCa	11	113982321	0.0088	140254	0.0511505	0.002076	6.62979e-45	519286	191.396	0.00036844
rs73049276	A	G	A	G	-0.03953	-0.0255	0.058516	0.0549	PCa	7	8022016	0.0186	140254	0.1713	0.004095	5.12979e-22	518347	89.262	0.000172175
rs7322886	C	T	C	T	0.013244	0.0133	0.623891	0.5839	PCa	13	50179454	0.0082	140254	0.1045	0.001987	2.71019e-11	519285	42.7496	8.23172e-05
rs73271394	C	T	C	T	0.0255	-0.0199	0.045484	0.0405	PCa	8	100853860	0.0218	140254	0.3616	0.004616	3.39e-08	519287	29.3214	5.64615e-05
rs738408	T	C	T	C	-0.01613	-0.0219	0.216873	0.217	PCa	22	44324730	0.01	140254	0.0280698	0.002355	7.73927e-12	518344	45.8134	8.83764e-05
rs74076327	C	T	C	T	-0.038703	-0.0192	0.044994	0.041	PCa	1	56979431	0.0222	140254	0.3867	0.004641	7.85055e-17	519285	66.8562	0.00012873
rs7409459	T	C	T	C	0.013123	0.0081	0.29703	0.2967	PCa	19	7792199	0.0104	140254	0.4359	0.002231	4.15002e-09	518197	37.27	7.19173e-05
rs7488780	C	G	C	G	-0.013665	-0.0111	0.204545	0.215	PCa	12	20579392	0.0099	140254	0.2615	0.002391	1.12001e-08	519284	31.5562	6.0765e-05
rs7496362	G	C	G	C	0.017502	-0.0153	0.366398	0.3757	PCa	15	65758874	0.0087	140254	0.0784693	0.002017	4.25991e-18	519287	73.8659	0.000142225
rs749780	A	C	A	C	0.018874	0.0171	0.731874	0.7237	PCa	17	72699384	0.0091	140254	0.0609593	0.002179	4.93969e-18	518203	72.4592	0.000139808
rs7502100	C	T	C	T	0.018716	0.0173	0.365944	0.3707	PCa	17	36598626	0.0084	140254	0.0379603	0.002036	4.07005e-20	519280	84.4249	0.000162554
rs75475627	G	C	G	C	0.033029	0.0198	0.076758	0.0783	PCa	2	54787592	0.0157	140254	0.2064	0.00369	3.76011e-19	519287	80.3035	0.000154618
rs7555995	G	C	G	C	-0.014902	-0.0098	0.284874	0.2767	PCa	1	150212707	0.009	140254	0.2764	0.002132	2.86022e-12	519283	46.9892	9.04804e-05
rs7575465	A	G	A	G	-0.012733	0.0117	0.553396	0.5518	PCa	2	27291661	0.0082	140254	0.1531	0.001942	5.70953e-11	518344	41.5435	8.01401e-05
rs7590263	T	C	T	C	0.01172	0.0045	0.496568	0.5059	PCa	2	28645802	0.0084	140254	0.5884	0.001946	1.75999e-09	517888	35.5689	6.8676e-05
rs75974417	T	C	T	C	-0.016574	-0.0213	0.211414	0.2074	PCa	16	57063494	0.0101	140254	0.0339203	0.002361	2.32006e-12	519280	47.5673	9.15941e-05
rs7626444	C	G	C	G	-0.020801	0.0033	0.4215	0.419	PCa	3	196504902	0.0081	140254	0.6846	0.001946	1.26999e-26	519285	109.597	0.000211008
rs763362	G	A	G	A	0.015565	-0.0158	0.398747	0.3937	PCa	18	67531797	0.0083	140254	0.0553605	0.001962	2.22998e-15	519288	60.3312	0.000116167
rs7639292	T	C	T	C	-0.022268	0.0176	0.169103	0.1575	PCa	3	107295665	0.0109	140254	0.1051	0.00257	4.82948e-18	519283	72.3695	0.000139345
rs76428106	C	T	C	T	0.104475	0.0406	0.013438	0.0135	PCa	13	28604007	0.0415	140254	0.3288	0.008878	6.25029e-32	519286	150.33	0.00028941
rs7658676	T	C	T	C	0.011122	-0.0168	0.353026	0.3399	PCa	4	39603132	0.0086	140254	0.0516297	0.002017	3.57998e-08	516807	29.204	5.65053e-05
rs76603681	A	G	A	G	0.040772	-0.0265	0.03196	0.0317	PCa	13	28496468	0.0273	140254	0.3301	0.005573	2.64972e-13	518346	53.3235	0.000102862
rs7679673	A	C	A	C	-0.023824	-0.1201	0.379766	0.4078	PCa	4	106061534	0.0081	140254	1.15505e-49	0.001977	2.14981e-33	517887	138.51	0.000267381
rs7684253	T	C	T	C	0.014152	0.0066	0.550374	0.5491	PCa	4	57727311	0.0081	140254	0.4143	0.001942	3.29003e-13	517886	51.3396	9.91231e-05
rs76873475	A	C	A	C	-0.015119	0.017	0.155842	0.1725	PCa	7	75829199	0.0111	140254	0.1249	0.002649	1.17999e-08	519283	31.2331	6.01429e-05
rs7687658	G	A	G	A	0.011065	0.0002	0.434196	0.418	PCa	4	88220509	0.0081	140254	0.9781	0.001937	1.13999e-08	519282	31.2402	6.01568e-05
rs7705526	A	C	A	C	0.033578	-0.0671	0.327035	0.3329	PCa	5	1285974	0.0088	140254	2.77907e-14	0.002174	9.18967e-54	470937	233.832	0.00049628
rs7738554	A	T	A	T	0.014527	0.0043	0.250954	0.2548	PCa	6	41891995	0.0092	140254	0.6364	0.002216	5.70033e-11	517783	41.0834	7.93386e-05
rs77552263	A	G	A	G	0.048554	-0.0307	0.077954	0.0732	PCa	2	43786818	0.0154	140254	0.0461498	0.00358	7.18952e-42	519287	176.046	0.0003389
rs7776857	T	G	T	G	-0.014833	0.0054	0.657131	0.6549	PCa	7	22754768	0.0084	140254	0.524	0.002034	3.16009e-13	519283	51.4891	9.91444e-05
rs7777484	G	A	G	A	0.011681	0.006	0.420278	0.4162	PCa	7	2814271	0.0081	140254	0.459	0.001945	1.96002e-09	518348	34.4665	6.64885e-05
rs778732	T	C	T	C	0.026848	0.0033	0.107318	0.1055	PCa	7	65822360	0.0129	140254	0.7987	0.003111	6.5298e-18	516807	71.3858	0.000138109
rs780142	G	T	G	T	0.012729	-0.0163	0.274175	0.2711	PCa	15	62797964	0.009	140254	0.0688906	0.002159	3.83999e-09	518204	33.4201	6.44879e-05
rs7803075	G	A	G	A	-0.019268	0.0039	0.73519	0.7183	PCa	7	130742066	0.009	140254	0.6654	0.002201	2.18978e-18	516804	74.7181	0.000144556
rs7815046	C	A	C	A	-0.013143	-0.0058	0.303314	0.303	PCa	8	87054885	0.009	140254	0.517201	0.002108	4.64997e-10	519284	37.9127	7.30043e-05
rs7816785	T	C	T	C	-0.021221	-0.0016	0.605849	0.5981	PCa	8	56797418	0.0082	140254	0.8438	0.001967	4.31023e-27	519286	111.709	0.000215074
rs78285907	T	A	T	A	0.021937	-0.0003	0.089011	0.087	PCa	18	21622003	0.0155	140254	0.9869	0.003483	3.11e-10	519288	40.5306	7.80443e-05
rs7846314	T	A	T	A	0.063921	-0.0015	0.187341	0.186	PCa	8	61650831	0.0102	140254	0.8853	0.002458	4.69894e-149	519288	646.855	0.00124411
rs7852409	G	C	G	C	0.017853	-0.0085	0.76511	0.7674	PCa	9	2621482	0.0109	140254	0.4326	0.002386	7.62079e-14	517264	59.2656	0.000114562
rs7866863	A	G	A	G	0.013079	-0.0039	0.341388	0.3316	PCa	9	114657707	0.0085	140254	0.645	0.002021	1e-10	519277	39.9475	7.69231e-05
rs78738581	A	G	A	G	0.021293	0.0105	0.231943	0.2363	PCa	13	42843630	0.0095	140254	0.2713	0.002282	1.13006e-20	519283	83.8982	0.000161539
rs78813154	T	G	T	G	0.01872	0.0011	0.144465	0.149	PCa	17	5267002	0.0115	140254	0.9228	0.002729	7.13017e-12	519283	44.9867	8.66248e-05
rs789858	T	C	T	C	0.013974	-0.0125	0.403723	0.4074	PCa	3	194405966	0.0086	140254	0.147	0.001961	1.07004e-12	519284	48.8257	9.40163e-05
rs79047930	T	C	T	C	0.053423	0.0354	0.014695	0.0127	PCa	2	220165527	0.0405	140254	0.3824	0.008352	1.63999e-10	471581	38.978	8.26469e-05
rs7917772	A	G	A	G	0.016148	-0.0447	0.631343	0.6165	PCa	10	104487443	0.0082	140254	4.43598e-08	0.001992	5.41003e-16	518346	62.9257	0.000121382
rs7934719	T	C	T	C	0.018084	0.0237	0.413488	0.4156	PCa	11	108341864	0.008	140254	0.00319602	0.001959	2.81968e-20	519271	82.38	0.00015862
rs7940176	T	C	T	C	-0.017177	0.0037	0.123632	0.1246	PCa	11	122544054	0.0123	140254	0.763801	0.002922	4.23e-09	517885	33.1134	6.39355e-05
rs7947419	T	C	T	C	0.02247	0.0009	0.059601	0.0656	PCa	11	134006964	0.0163	140254	0.9557	0.004063	3.27002e-08	519222	29.3886	5.65981e-05
rs796007	A	G	A	G	-0.02067	-0.0216	0.252821	0.2629	PCa	9	86577541	0.0091	140254	0.01741	0.002211	9.41022e-21	519281	83.8342	0.000161417
rs796056	C	A	C	A	0.022344	-0.0071	0.62431	0.6238	PCa	2	101735276	0.0086	140254	0.4049	0.001977	1.42988e-29	518348	121.424	0.000234197
rs7969023	C	T	C	T	-0.011389	0.0007	0.405651	0.3963	PCa	12	26803949	0.0082	140254	0.9287	0.001959	6.23003e-09	519284	32.4808	6.25454e-05
rs7987258	A	G	A	G	-0.01133	0.0021	0.661585	0.6578	PCa	13	49611122	0.0087	140254	0.8115	0.002036	2.66999e-08	517887	29.7704	5.74811e-05
rs80296299	T	C	T	C	0.026058	-0.0272	0.116261	0.1476	PCa	6	31321623	0.0114	140254	0.0167598	0.003037	1e-17	518204	72.3155	0.000139531
rs8030089	T	C	T	C	-0.01887	-0.0176	0.195361	0.209	PCa	15	75290377	0.0098	140254	0.0722703	0.002426	7.78933e-15	519286	58.1391	0.000111947
rs8079215	T	C	T	C	0.012121	-0.0014	0.721802	0.7231	PCa	17	44064851	0.0089	140254	0.8721	0.002178	2.67997e-08	517887	30.559	5.90037e-05
rs8112528	A	G	A	G	-0.013833	-0.0142	0.190498	0.1995	PCa	19	39977173	0.0106	140254	0.1796	0.002475	2.35001e-08	517885	30.5654	5.90162e-05
rs820384	C	G	C	G	0.01193	-0.0015	0.663193	0.6631	PCa	17	73755392	0.0097	140254	0.8788	0.002136	2.39999e-08	518185	32.9492	6.35817e-05
rs8705	A	G	A	G	-0.018333	0.0074	0.31676	0.3267	PCa	11	128328913	0.0086	140254	0.3892	0.002092	1.97015e-18	516637	75.1708	0.000145479
rs915125	T	C	T	C	-0.017639	0.0012	0.281985	0.295	PCa	6	82463376	0.0094	140254	0.8965	0.002142	1.91999e-16	517887	65.257	0.00012599
rs9265980	A	G	A	G	0.057457	-0.0067	0.176601	0.1529	PCa	6	31316045	0.011	140254	0.5443	0.002514	1.62181e-115	518205	498.01	0.000960106
rs9267575	C	T	C	T	-0.026408	-0.049	0.397728	0.4065	PCa	6	31811850	0.0081	140254	1.34999e-09	0.001965	3.82032e-41	518194	173.188	0.000334103
rs9277764	A	G	A	G	0.023875	0.0149	0.121794	0.1194	PCa	6	33095762	0.0121	140254	0.2205	0.002928	3.67959e-16	519282	63.3279	0.000121938
rs930232	A	G	A	G	0.021247	0.0047	0.460333	0.4567	PCa	19	1036018	0.0087	140254	0.5903	0.002045	2.91005e-25	470568	105.571	0.000224297
rs9378212	T	C	T	C	0.059685	0.0047	0.469078	0.4406	PCa	6	32445691	0.008	140254	0.553	0.001926	1e-200	517198	919.315	0.00177434
rs9390461	G	A	G	A	0.017735	0.017	0.538879	0.5375	PCa	6	147701217	0.0084	140254	0.0439602	0.001926	3.4898e-20	519285	81.1843	0.000156314
rs9402685	C	T	C	T	-0.033846	-0.0124	0.256024	0.2667	PCa	6	135419688	0.0096	140254	0.1939	0.002214	1.05003e-52	519285	226.715	0.0004364
rs9411293	G	C	G	C	-0.01398	-0.0053	0.337095	0.329	PCa	9	139929015	0.0086	140254	0.542099	0.002118	4.18986e-11	475801	41.5634	8.7347e-05
rs9419387	A	G	A	G	-0.012402	-0.0125	0.405212	0.371	PCa	10	133758358	0.0085	140254	0.1424	0.001962	2.65999e-10	517886	38.3994	7.41409e-05
rs9479025	T	A	T	A	0.010877	0.0059	0.518638	0.516	PCa	6	151698748	0.0083	140254	0.4765	0.001986	4.47003e-08	516726	30.526	5.90724e-05
rs9508005	G	T	G	T	-0.019939	0.0414	0.09447	0.084	PCa	13	28789794	0.018	140254	0.02117	0.00356	2.18002e-08	516030	35.1025	6.80195e-05
rs9543219	T	C	T	C	0.012822	-0.0288	0.574059	0.5855	PCa	13	73638478	0.0083	140254	0.000535205	0.00195	5.06058e-11	518342	41.6772	8.03984e-05
rs9656395	G	A	G	A	-0.022836	-0.005	0.095253	0.0895	PCa	7	130575884	0.0142	140254	0.726001	0.003291	4.08037e-12	519284	46.6788	8.98827e-05
rs9804265	C	A	C	A	-0.04002	-0.0059	0.366957	0.3588	PCa	10	25214050	0.0084	140254	0.4807	0.001997	2.78997e-89	519285	386.689	0.000744102
rs981132	G	T	G	T	0.021149	0.0091	0.678258	0.6914	PCa	7	50281539	0.0093	140254	0.3278	0.002054	7.87952e-25	517887	101.119	0.000195215
rs9819371	T	C	T	C	-0.043123	0.0046	0.064869	0.0682	PCa	3	141206800	0.0174	140254	0.791899	0.003916	3.63999e-28	519285	117.182	0.00022561
rs9842724	C	T	C	T	-0.014286	0.0071	0.800478	0.7853	PCa	3	63804761	0.0098	140254	0.4672	0.00242	3.67003e-09	519286	33.8553	6.51916e-05
rs9885207	C	T	C	T	0.016187	-0.0015	0.415999	0.4238	PCa	5	173075213	0.0084	140254	0.8559	0.001953	1.22011e-16	519285	66.1195	0.000127312
rs9905106	C	T	C	T	0.022774	-0.0074	0.733598	0.7183	PCa	17	1373518	0.0093	140254	0.4308	0.002227	1.61994e-24	518198	105.072	0.000202724
rs9965539	A	G	A	G	0.031107	0.004	0.133702	0.1336	PCa	18	41973779	0.0119	140254	0.7345	0.002856	1.3499e-27	519277	116.425	0.000224157
rs9977672	A	G	A	G	-0.022323	-0.0181	0.2588	0.2589	PCa	21	40463283	0.0101	140254	0.0732808	0.002215	7.34007e-24	519287	99.2945	0.000191177
rs9988894	G	C	G	C	0.014978	-0.0222	0.323507	0.3091	PCa	11	12876944	0.0087	140254	0.0106999	0.002075	5.5195e-13	516450	50.7172	9.81939e-05

## Sheet: Table S4
Table S4.The characteristics of the selected SNPs as instrumental variable for basophil and PCa.
SNP	effect_allele.exposure	other_allele.exposure	effect_allele.outcome	other_allele.outcome	beta.exposure	beta.outcome	eaf.exposure	eaf.outcome	id.outcome	chr	pos	se.outcome	samplesize.outcome	pval.outcome	se.exposure	pval.exposure	samplesize.exposure	F value	R²
rs10006833	C	T	C	T	-0.015606	0.0141	0.209061	0.2043	PCa	4	9953097	0.0098	140254	0.1515	0.002521	6.21999e-10	473997	38.1803	8.05433e-05
rs10734121	A	G	A	G	-0.025432	-0.0118	0.845295	0.8417	PCa	11	89656239	0.0114	140254	0.3	0.002837	3.2802e-19	471519	79.7768	0.000169162
rs10746147	G	A	G	A	-0.022399	-0.0451	0.926163	0.9178	PCa	12	80316758	0.0152	140254	0.00294002	0.003927	1.2e-08	472142	32.4005	6.86197e-05
rs10806232	T	A	T	A	-0.014739	-0.0019	0.597775	0.6025	PCa	6	82679060	0.0082	140254	0.8164	0.002097	2.1702e-12	473999	49.5217	0.000104465
rs10835333	G	A	G	A	0.014555	0.0304	0.349229	0.356	PCa	11	3957766	0.0084	140254	0.000300303	0.002161	1.67996e-11	467933	45.0628	9.62926e-05
rs10844657	T	C	T	C	0.012373	0.0071	0.339731	0.3412	PCa	12	9893213	0.0087	140254	0.4146	0.002168	1.17999e-08	473997	32.5568	6.86809e-05
rs1086893	C	T	C	T	0.029865	-0.009	0.343174	0.3218	PCa	1	212563114	0.0086	140254	0.2963	0.002162	2.40991e-43	473056	190.286	0.000402087
rs10883359	G	A	G	A	-0.01313	-0.0071	0.284616	0.3052	PCa	10	101274033	0.0088	140254	0.4181	0.002268	7.29995e-09	473062	33.2129	7.02034e-05
rs10893844	C	G	C	G	-0.015492	0.0072	0.501425	0.5173	PCa	11	128185850	0.0082	140254	0.3794	0.002049	4.21988e-14	473999	56.8867	0.00012
rs10896064	C	G	C	G	0.013348	-0.0017	0.532468	0.5418	PCa	11	65641033	0.0081	140254	0.8368	0.002052	8.0094e-11	474000	42.0517	8.87089e-05
rs10906375	G	A	G	A	-0.012492	-0.0089	0.300993	0.344	PCa	10	13498371	0.0086	140254	0.2992	0.002234	2.29002e-08	474000	31.1271	6.56647e-05
rs10927074	C	T	C	T	0.079216	0.0134	0.892265	0.8969	PCa	1	236103965	0.0138	140254	0.3324	0.0033	2.99916e-127	474001	572.545	0.00120644
rs1100578	C	G	C	G	0.022398	-0.0179	0.542927	0.5504	PCa	6	22371990	0.008	140254	0.0252802	0.002063	2.02023e-27	473985	118.045	0.000248986
rs11064881	A	G	A	G	-0.032268	-0.0359	0.073509	0.0743	PCa	12	120146925	0.0154	140254	0.01945	0.003923	2.05022e-16	473998	67.2348	0.000141826
rs11097787	T	C	T	C	-0.014501	-0.0044	0.402632	0.3879	PCa	4	103407342	0.0082	140254	0.589899	0.002087	3.83001e-12	473996	47.9507	0.000101152
rs11121246	G	T	G	T	0.012743	0.0046	0.502219	0.5113	PCa	1	8917102	0.0082	140254	0.573499	0.002043	4.58997e-10	473997	38.4871	8.11904e-05
rs11158159	C	G	C	G	0.028179	0.0073	0.769788	0.7526	PCa	14	57857162	0.0104	140254	0.4819	0.002564	4.58987e-28	472914	133.133	0.000281436
rs11187969	A	G	A	G	-0.016771	0.013	0.130137	0.12	PCa	10	96231169	0.0125	140254	0.2961	0.003058	4.24004e-08	472601	30.0969	6.36795e-05
rs112352373	G	C	G	C	-0.013924	0.005	0.203153	0.22	PCa	5	118687625	0.0096	140254	0.6011	0.002547	4.70999e-08	473971	29.7533	6.27706e-05
rs1128099	A	G	A	G	-0.014562	0.016	0.28544	0.2734	PCa	19	18307468	0.0089	140254	0.0733398	0.002268	1.41e-10	473994	41.0049	8.65019e-05
rs11633707	A	G	A	G	0.012395	-0.0042	0.636389	0.6227	PCa	15	69617688	0.0086	140254	0.6215	0.002136	6.65994e-09	473059	33.6379	7.11022e-05
rs11710737	G	A	G	A	0.01157	0.0132	0.438906	0.4429	PCa	3	107464170	0.008	140254	0.0987393	0.002065	2.15001e-08	472602	31.1622	6.59332e-05
rs11756802	A	T	A	T	-0.029351	-0.0052	0.048151	0.0353	PCa	6	7170084	0.0248	140254	0.8351	0.004935	2.80001e-09	474000	37.4336	7.89676e-05
rs11772895	C	G	C	G	0.034127	0.0155	0.277783	0.2811	PCa	7	143081942	0.0097	140254	0.1104	0.0023	9.22996e-50	471976	220.659	0.000467304
rs118013485	A	G	A	G	0.023734	-0.0135	0.066978	0.0704	PCa	19	33726577	0.0172	140254	0.4325	0.004201	1.64999e-08	473999	33.3737	7.04038e-05
rs1186222	T	C	T	C	-0.022015	-0.0084	0.461919	0.4506	PCa	7	75247329	0.0082	140254	0.304	0.002077	3.20996e-26	473057	113.999	0.000240924
rs12075	A	G	A	G	0.027771	0.0063	0.579533	0.5736	PCa	1	159175354	0.0082	140254	0.4433	0.002071	6.02005e-41	473058	177.869	0.000375857
rs12123922	A	G	A	G	-0.027772	0.0029	0.440557	0.4341	PCa	1	205140436	0.008	140254	0.7206	0.002057	1.72982e-41	473983	180.273	0.000380191
rs12143614	A	T	A	T	-0.023163	0.0028	0.116955	0.1047	PCa	1	150932696	0.0137	140254	0.8364	0.0032	4.71954e-13	473957	52.5301	0.000110821
rs12376511	C	T	C	T	-0.020682	0.0196	0.162947	0.1662	PCa	9	22142756	0.0107	140254	0.0658097	0.002779	1.02991e-13	473999	55.315	0.000116685
rs12443468	G	A	G	A	0.014544	-0.01	0.225894	0.2229	PCa	15	81888088	0.0098	140254	0.3092	0.002451	3.03997e-09	473996	35.0679	7.3978e-05
rs12447180	C	T	C	T	0.023452	-0.0145	0.323627	0.3148	PCa	16	88517722	0.0089	140254	0.1013	0.002204	2.06016e-26	467843	112.674	0.00024078
rs12453682	T	C	T	C	-0.01827	-0.0198	0.695293	0.6964	PCa	17	37770005	0.0087	140254	0.0228602	0.00224	3.59998e-16	473994	67.0489	0.000141435
rs12459419	T	C	T	C	-0.016693	0.0144	0.322962	0.3269	PCa	19	51728477	0.0086	140254	0.0931708	0.002188	2.44006e-14	473996	57.7685	0.000121861
rs12497690	C	A	C	A	0.014579	-0.0036	0.371338	0.3799	PCa	3	27795397	0.0083	140254	0.667	0.002121	6.48037e-12	473994	47.0422	9.92366e-05
rs12921873	T	C	T	C	0.015838	-0.0022	0.210936	0.2094	PCa	16	87933057	0.011	140254	0.8389	0.002547	5.19003e-10	472847	39.4867	8.35014e-05
rs12941811	C	T	C	T	-0.046353	0.015	0.578198	0.582	PCa	17	38159335	0.0081	140254	0.0627393	0.002071	7.70903e-111	473990	497.274	0.00104802
rs1295927	G	A	G	A	-0.024975	-0.0017	0.447843	0.4571	PCa	17	57929535	0.0081	140254	0.8305	0.002055	5.83042e-34	473058	145.975	0.000308482
rs13089722	A	G	A	G	-0.087989	-0.0247	0.107756	0.112	PCa	3	128306757	0.013	140254	0.0574698	0.0033	1.4388e-156	473990	706.689	0.00148872
rs13188960	T	G	T	G	-0.019117	0.0084	0.27945	0.2789	PCa	5	35853319	0.0088	140254	0.3401	0.002278	5.08042e-17	473985	69.7696	0.000147176
rs13267723	A	G	A	G	-0.014047	-0.0019	0.231732	0.2245	PCa	8	130672344	0.01	140254	0.8491	0.002437	8.45999e-09	473997	33.3044	7.0258e-05
rs13386606	A	G	A	G	-0.011941	0.0009	0.358085	0.3647	PCa	2	8440572	0.0082	140254	0.9083	0.002131	2.15001e-08	473997	31.0727	6.55504e-05
rs13419763	T	C	T	C	0.016215	0.0076	0.562498	0.571	PCa	2	219134950	0.0082	140254	0.3538	0.002066	4.42996e-15	473058	61.2259	0.000129409
rs138595256	G	C	G	C	0.064177	-0.0487	0.025574	0.0239	PCa	21	36789420	0.0337	140254	0.1476	0.006916	1.82012e-20	474001	97.3206	0.000205275
rs142405270	G	A	G	A	0.050739	0.0607	0.018962	0.0127	PCa	1	161353349	0.0437	140254	0.1649	0.008204	6.41003e-10	473144	45.323	9.5782e-05
rs1427499	G	A	G	A	0.021037	0.0091	0.710264	0.716	PCa	2	145400317	0.0093	140254	0.3262	0.002263	1.57e-20	470746	85.7602	0.000182146
rs146970669	A	G	A	G	0.022392	0.0428	0.094107	0.0974	PCa	12	27103449	0.0138	140254	0.00188699	0.003534	2.43002e-10	473055	40.4449	8.54899e-05
rs149007767	T	C	T	C	0.026584	-0.0015	0.162151	0.1546	PCa	7	50370254	0.0132	140254	0.9078	0.002887	3.48017e-20	473998	91.0366	0.000192024
rs1537061	C	T	C	T	-0.025079	-0.0047	0.098713	0.1036	PCa	1	87739219	0.0131	140254	0.720701	0.003425	2.54976e-13	473992	53.0527	0.000111915
rs1539174	G	C	G	C	0.046398	0.0438	0.237332	0.2255	PCa	10	974870	0.0096	140254	4.84998e-06	0.00241	1.51008e-82	473996	369.687	0.000779328
rs1598207	G	A	G	A	0.020189	-0.0039	0.302655	0.3171	PCa	2	148757870	0.0088	140254	0.6586	0.002229	1.40994e-19	473062	81.4044	0.00017205
rs1633768	T	C	T	C	-0.016647	-0.0012	0.275307	0.2697	PCa	9	135879138	0.0094	140254	0.8979	0.002317	7.0194e-13	471975	52.1964	0.000110579
rs1669340	T	G	T	G	-0.033996	0.008	0.839194	0.829	PCa	3	3198380	0.0108	140254	0.4593	0.002785	3.0903e-34	472917	147.561	0.000311925
rs16923637	T	G	T	G	0.014168	-0.0014	0.286039	0.2898	PCa	8	59567885	0.0093	140254	0.8773	0.002274	4.79005e-10	473983	38.8638	8.19873e-05
rs16928084	G	A	G	A	-0.027734	-0.0112	0.11345	0.1201	PCa	11	2322954	0.0125	140254	0.3709	0.003242	1.23994e-17	473996	73.3508	0.000154726
rs16989483	C	T	C	T	-0.021088	-0.0134	0.274125	0.2803	PCa	20	43537200	0.0088	140254	0.1288	0.002287	3.14992e-20	471507	83.4596	0.000176975
rs17613339	T	C	T	C	-0.016822	-0.0036	0.128384	0.1361	PCa	1	118139540	0.0118	140254	0.758799	0.003077	4.70999e-08	472602	29.9326	6.33317e-05
rs17625587	A	G	A	G	0.01499	-0.0094	0.263625	0.2713	PCa	1	198990494	0.0094	140254	0.3181	0.002328	1.25e-10	473983	41.3542	8.72406e-05
rs17758695	T	C	T	C	-0.124742	0.0122	0.029551	0.0211	PCa	18	60920854	0.0387	140254	0.7526	0.006145	1.46994e-91	473056	422.572	0.000892484
rs17860282	T	C	T	C	0.104693	0.0041	0.011189	0.0154	PCa	12	51740350	0.0415	140254	0.9213	0.009859	2.61999e-26	470511	114.142	0.000242532
rs1804999	G	A	G	A	0.011333	-0.0125	0.505883	0.4991	PCa	1	156219450	0.0081	140254	0.1227	0.002053	3.48001e-08	473996	30.437	6.42096e-05
rs182090955	A	G	A	G	-0.087651	-0.0344	0.009832	0.0098	PCa	7	92239892	0.0437	140254	0.4312	0.010695	2.61999e-16	472665	70.7152	0.000149587
rs2007774	A	T	A	T	0.016484	0.0054	0.277568	0.2524	PCa	19	5813244	0.0104	140254	0.6031	0.002349	2.35993e-12	471908	51.4312	0.000108974
rs2028900	T	C	T	C	-0.01396	-0.082	0.449306	0.4418	PCa	2	85767735	0.008	140254	6.67421e-25	0.002059	1.24997e-11	472602	45.5817	9.64392e-05
rs2070596	A	T	A	T	0.022675	0.0029	0.211403	0.1999	PCa	15	50545159	0.0101	140254	0.777499	0.002529	3.29989e-19	472910	81.0856	0.000171432
rs2074585	A	G	A	G	-0.030894	0.022	0.514859	0.5237	PCa	15	91009484	0.008	140254	0.00579602	0.00205	2.71019e-51	474000	226.11	0.000476798
rs2089979	G	A	G	A	-0.013908	0.0041	0.415685	0.4097	PCa	3	196501413	0.0082	140254	0.6125	0.002084	2.59e-11	472599	44.4124	9.3966e-05
rs2118140	G	A	G	A	0.018347	0.0066	0.528383	0.5119	PCa	12	66698461	0.0084	140254	0.4331	0.002052	4.02995e-19	473990	79.5317	0.000167764
rs2150052	T	A	T	A	-0.013303	0.0108	0.50554	0.5022	PCa	9	113945067	0.0081	140254	0.1803	0.002049	8.75992e-11	473998	41.9402	8.8474e-05
rs2158799	G	C	G	C	0.014086	-0.006	0.609605	0.6116	PCa	7	28277107	0.0083	140254	0.4756	0.00211	2.5698e-11	473997	44.7687	9.44405e-05
rs2239635	C	G	C	G	0.034388	0	0.70425	0.6824	PCa	14	23588731	0.009	140254	0.9991	0.002255	1.89017e-52	473995	233.606	0.000492601
rs2271352	C	G	C	G	0.042265	0.0058	0.225593	0.2202	PCa	5	126091428	0.0099	140254	0.5606	0.00247	1.44012e-65	473993	296.026	0.000624147
rs2273770	T	C	T	C	0.011659	-0.005	0.398729	0.3861	PCa	9	77755469	0.0082	140254	0.5396	0.002124	4.15997e-08	457734	29.8361	6.51779e-05
rs2276066	G	A	G	A	0.013903	-0.0081	0.648326	0.6669	PCa	11	70007311	0.0088	140254	0.3555	0.002145	9.37994e-11	472597	41.6591	8.81416e-05
rs2282986	C	T	C	T	-0.088653	-0.0026	0.018065	0.0218	PCa	7	92299545	0.0291	140254	0.9301	0.007728	1.98016e-30	472603	131.812	0.000278829
rs2286599	A	G	A	G	0.023189	0.0183	0.141728	0.14	PCa	12	6499533	0.0123	140254	0.137	0.003001	1.15001e-14	469154	61.3828	0.00013082
rs2289511	A	G	A	G	-0.016386	-0.0012	0.582293	0.5832	PCa	14	88454910	0.008	140254	0.8842	0.002078	3.29989e-15	473058	61.796	0.000130614
rs2294199	C	T	C	T	-0.016318	0	0.470274	0.4792	PCa	22	45631165	0.0082	140254	0.9975	0.00205	1.81009e-15	473999	62.8928	0.000132668
rs2298989	C	T	C	T	-0.011597	-0.0085	0.425369	0.4138	PCa	4	110891673	0.0082	140254	0.3043	0.002083	2.65003e-08	472599	31.074	6.5747e-05
rs247833	A	G	A	G	0.016173	0.0086	0.248859	0.2547	PCa	16	84581684	0.0093	140254	0.3557	0.002392	1.42004e-11	469562	45.9221	9.77881e-05
rs2524079	A	G	A	G	0.031209	-0.0437	0.419059	0.4315	PCa	6	31242174	0.008	140254	5.27497e-08	0.002077	5.46009e-51	472890	224.369	0.000474239
rs2594836	A	G	A	G	-0.017777	-0.0157	0.722276	0.7372	PCa	5	173205318	0.0097	140254	0.1057	0.002319	1.86982e-14	474000	60.1031	0.000126784
rs2606724	A	G	A	G	0.015734	0.0053	0.453028	0.431	PCa	11	113957880	0.0093	140254	0.5689	0.002124	1.33015e-13	473993	58.1599	0.000122687
rs2607278	T	C	T	C	0.022731	-0.0053	0.306108	0.3001	PCa	19	16568197	0.0094	140254	0.5753	0.002225	1.79019e-24	472910	103.826	0.0002195
rs2738104	A	G	A	G	0.018357	-0.0176	0.67231	0.65	PCa	8	6792257	0.009	140254	0.0501903	0.00218	4.00959e-17	472911	70.228	0.000148479
rs2805921	A	G	A	G	0.012974	0.0083	0.247972	0.2508	PCa	10	70847549	0.0094	140254	0.3773	0.002377	4.92006e-08	473996	29.7589	6.2779e-05
rs2811708	T	G	T	G	-0.017265	0.023	0.266088	0.2592	PCa	9	21973422	0.009	140254	0.0105099	0.00233	1.32008e-13	472914	55.0637	0.000116421
rs2834670	G	A	G	A	0.028259	0.0042	0.17203	0.1929	PCa	21	36280376	0.0135	140254	0.754201	0.003218	1.69005e-18	472917	107.608	0.00022749
rs2836241	C	T	C	T	0.013945	-0.0059	0.404821	0.437	PCa	21	39621213	0.0081	140254	0.4692	0.002086	2.36974e-11	474001	44.422	9.37082e-05
rs28364390	A	T	A	T	0.020338	0.0075	0.132089	0.1282	PCa	15	42677173	0.0119	140254	0.5284	0.003019	1.69005e-11	474000	44.9581	9.48393e-05
rs2860773	T	G	T	G	0.019124	0.0138	0.407715	0.3943	PCa	2	65665641	0.0084	140254	0.1002	0.002085	5.03037e-20	472598	83.4917	0.000176634
rs28647824	A	C	A	C	-0.017508	-0.0005	0.267348	0.2771	PCa	4	83585062	0.0089	140254	0.9516	0.002312	3.83972e-14	473997	56.9253	0.000120082
rs2959356	G	A	G	A	0.014017	-0.0087	0.298096	0.298	PCa	18	23590203	0.0089	140254	0.3262	0.002241	4.14e-10	472600	38.8601	8.22193e-05
rs2967595	T	C	T	C	-0.026046	-0.0219	0.167857	0.1683	PCa	19	8566299	0.0116	140254	0.0593103	0.00277	5.58985e-21	473039	89.6662	0.000189518
rs2977799	G	A	G	A	0.027476	0.0047	0.50924	0.4849	PCa	8	6696927	0.0082	140254	0.5701	0.002057	1.17004e-40	473057	178.569	0.000377336
rs2998286	C	T	C	T	0.020883	0.0076	0.769831	0.7684	PCa	10	28780373	0.0101	140254	0.451	0.002443	1.31009e-17	473999	73.266	0.000154546
rs3071	C	A	C	A	-0.01635	0.0045	0.298273	0.3204	PCa	10	102114463	0.0093	140254	0.6294	0.002239	2.94985e-13	473996	53.0482	0.000111905
rs310631	A	C	A	C	0.012281	0.0136	0.411889	0.4036	PCa	20	62196253	0.0084	140254	0.1058	0.002091	4.41998e-09	471507	34.4554	7.30696e-05
rs3181077	T	C	T	C	-0.037064	-0.0018	0.718492	0.7306	PCa	3	46250652	0.0092	140254	0.8477	0.00228	2.22998e-59	473997	263.551	0.000555709
rs3184504	C	T	C	T	-0.02822	0.0187	0.518576	0.5189	PCa	12	111884608	0.0082	140254	0.0218102	0.002051	5.08042e-43	471515	187.565	0.000397635
rs34097845	T	C	T	C	0.043291	0.0363	0.056678	0.0555	PCa	17	56358429	0.0195	140254	0.0627307	0.004593	4.58036e-21	472121	94.6325	0.000200401
rs34158728	A	G	A	G	0.094813	-0.0017	0.028263	0.03	PCa	19	38903032	0.0238	140254	0.9447	0.006172	3.23966e-53	473996	234.165	0.000493779
rs34288539	T	C	T	C	-0.015157	0.0027	0.273948	0.2809	PCa	22	24642009	0.0095	140254	0.775001	0.002317	6.34016e-11	472911	43.2227	9.13887e-05
rs34377578	C	A	C	A	0.013372	-0.0189	0.251754	0.2338	PCa	10	104336426	0.0095	140254	0.0467595	0.002363	1.55998e-08	473062	31.8706	6.73664e-05
rs34500	A	G	A	G	-0.026288	-0.0221	0.084024	0.0847	PCa	5	98294885	0.0149	140254	0.1397	0.003721	1.66994e-12	472911	50.3104	0.000106373
rs34638654	C	G	C	G	0.012153	0.0119	0.354416	0.3571	PCa	14	35366850	0.0084	140254	0.154	0.002151	1.66001e-08	473996	32.0381	6.7587e-05
rs34780507	G	A	G	A	0.03512	-0.0362	0.065683	0.0586	PCa	22	41405753	0.0176	140254	0.0398602	0.004154	2.96006e-17	473057	71.6251	0.000151386
rs34850939	A	G	A	G	0.013806	-0.0116	0.349046	0.3388	PCa	3	47063910	0.0085	140254	0.173	0.002243	7.74997e-10	473986	41.0584	8.66161e-05
rs35045014	A	C	A	C	-0.011383	-0.0004	0.455669	0.4732	PCa	6	107432157	0.009	140254	0.9676	0.002069	3.86999e-08	473993	30.4688	6.42771e-05
rs357613	A	G	A	G	-0.01519	0.0164	0.507364	0.1318	PCa	5	150843487	0.0121	140254	0.1782	0.002179	3.25987e-12	433368	49.9917	0.000115343
rs357613	A	G	A	C	-0.01519	-0.0027	0.507364	0.4006	PCa	5	150843487	0.0083	140254	0.7424	0.002179	3.25987e-12	433368	49.9917	0.000115343
rs3731332	T	C	T	C	-0.103985	-0.0533	0.022182	0.0256	PCa	7	92300568	0.0269	140254	0.0470002	0.007064	5.36043e-49	473062	222	0.000469062
rs377763	A	C	A	C	-0.027298	-0.0548	0.214238	0.2088	PCa	6	32199144	0.0098	140254	2.40602e-08	0.002499	9.37994e-28	471514	118.327	0.000250888
rs3781452	T	C	T	C	0.019847	0.0164	0.632095	0.6132	PCa	10	126355129	0.0082	140254	0.0466896	0.002131	1.33999e-20	472140	86.5143	0.000183205
rs3857286	T	C	T	C	-0.012282	-0.0193	0.695123	0.7033	PCa	5	54863190	0.0088	140254	0.0277799	0.002235	3.97e-08	472908	30.2384	6.39373e-05
rs3892360	G	C	G	C	0.043053	0.0128	0.306641	0.3164	PCa	13	41184078	0.0086	140254	0.1375	0.005941	4.45964e-13	68110	53.7253	0.00078818
rs4060971	T	C	T	C	-0.02066	0.0129	0.551092	0.5564	PCa	1	21506930	0.008	140254	0.1095	0.002069	1.85012e-23	473994	100.124	0.000211189
rs42030	A	G	A	G	0.030212	0.0238	0.076053	0.0798	PCa	7	92236421	0.015	140254	0.1113	0.003869	6.08976e-15	473061	60.6911	0.000128278
rs4324460	G	T	G	T	0.024167	0.0019	0.218923	0.1952	PCa	3	3120542	0.0107	140254	0.8626	0.002509	6.15035e-22	472560	94.407	0.000199738
rs4475963	G	T	G	T	-0.013524	0.0075	0.370213	0.3624	PCa	12	129302255	0.0083	140254	0.3667	0.002127	2.10999e-10	472603	40.3106	8.52876e-05
rs45577137	G	A	G	A	-0.045322	-0.0553	0.045208	0.0401	PCa	8	48651633	0.0256	140254	0.0307801	0.005335	2.08018e-17	465986	82.6461	0.000177326
rs4602187	T	C	T	C	0.014094	-0.0083	0.683135	0.6754	PCa	2	181834018	0.0089	140254	0.3517	0.002227	2.53e-10	472600	40.6453	8.59962e-05
rs4705908	A	G	A	G	-0.01166	-0.001	0.419818	0.4004	PCa	5	131347520	0.0082	140254	0.8985	0.002089	2.43002e-08	472911	31.3228	6.62296e-05
rs4763817	T	C	T	C	0.013462	-0.0056	0.738634	0.7295	PCa	12	12481296	0.0095	140254	0.553	0.002359	1.17999e-08	474000	33.1693	6.99725e-05
rs4876400	G	A	G	A	-0.017086	0.0032	0.626316	0.6334	PCa	8	119114110	0.0087	140254	0.715599	0.002111	6.00067e-16	473992	64.7797	0.00013665
rs4911102	T	C	T	C	-0.021694	-0.0028	0.234267	0.2439	PCa	20	31179500	0.0096	140254	0.7662	0.00244	6.45952e-19	473058	79.8887	0.000168849
rs4912807	C	G	C	G	0.012874	-0.0193	0.617494	0.6342	PCa	5	141519296	0.0083	140254	0.02054	0.002107	1.02e-09	472913	37.0291	7.82939e-05
rs4941839	A	G	A	G	-0.013376	-0.0038	0.714109	0.7182	PCa	13	37025916	0.0095	140254	0.69	0.002291	5.43e-09	471973	34.4823	7.30546e-05
rs55690609	A	G	A	G	-0.03494	-0.0054	0.322693	0.3245	PCa	8	6902043	0.0089	140254	0.5423	0.0022	8.931e-57	473967	253.064	0.000533643
rs56043070	A	G	A	G	-0.026025	-0.0057	0.071468	0.0605	PCa	1	247719769	0.0181	140254	0.752501	0.003975	6.03949e-11	472603	42.4869	8.98918e-05
rs561102	T	C	T	C	-0.01406	0.0048	0.65494	0.6528	PCa	18	9851388	0.0091	140254	0.5961	0.002162	8.12082e-11	471517	42.134	8.93505e-05
rs56179563	A	G	A	G	0.014617	0.0168	0.389066	0.3683	PCa	7	129685597	0.009	140254	0.0612604	0.002124	6.09958e-12	473989	48.1478	0.00010157
rs56388170	T	G	T	G	0.031399	-0.0088	0.293002	0.2999	PCa	7	28724374	0.0091	140254	0.3337	0.002277	3.33964e-43	472911	193.244	0.000408461
rs56406125	T	G	T	G	-0.034946	0.0118	0.190072	0.1978	PCa	4	87940205	0.01	140254	0.2383	0.002607	6.03949e-41	473999	178.291	0.000376001
rs5750494	G	T	G	T	-0.013117	0.0211	0.629062	0.6041	PCa	22	38176979	0.0084	140254	0.0124899	0.002121	6.45996e-10	473992	38.0627	8.0296e-05
rs59107033	T	C	T	C	-0.013992	0.0001	0.224774	0.2263	PCa	3	123105643	0.01	140254	0.9925	0.002451	1.17001e-08	473055	32.2779	6.82282e-05
rs602229	C	G	C	G	0.012728	0.0369	0.692937	0.6976	PCa	18	51789396	0.0086	140254	1.87802e-05	0.002221	1.03001e-08	472915	32.605	6.894e-05
rs6029234	C	G	C	G	0.012547	-0.0145	0.625866	0.5936	PCa	20	39259278	0.0085	140254	0.0873595	0.002122	3.46003e-09	472912	34.8683	7.37256e-05
rs6045612	T	C	T	C	-0.016734	-0.0065	0.26377	0.2889	PCa	20	1931001	0.0091	140254	0.477	0.00233	7.1796e-13	473999	51.5577	0.00010876
rs6091176	T	C	T	C	0.01369	-0.0088	0.261115	0.2664	PCa	20	49150510	0.0091	140254	0.3352	0.002337	4.79999e-09	473996	34.2809	7.23179e-05
rs6141781	T	C	T	C	0.032512	-0.0101	0.147056	0.1468	PCa	20	31263342	0.0115	140254	0.3802	0.002901	4.12003e-29	473059	125.473	0.000265168
rs62021606	G	T	G	T	-0.03429	0.0158	0.050595	0.0491	PCa	15	64548734	0.0192	140254	0.4118	0.004663	1.99986e-13	473997	53.5487	0.00011296
rs62105478	A	G	A	G	-0.031667	-0.0014	0.051684	0.0459	PCa	2	8735869	0.0219	140254	0.9494	0.004658	1.08993e-11	473060	46.5063	9.82999e-05
rs62160676	C	T	C	T	-0.016626	-0.0015	0.296123	0.2915	PCa	2	112167931	0.0121	140254	0.8988	0.002285	3.57026e-13	471969	54.3924	0.000115232
rs6421984	C	T	C	T	0.018366	0.0041	0.514051	0.527	PCa	11	305619	0.009	140254	0.6519	0.002068	6.96947e-19	465819	78.5139	0.000168522
rs6543144	G	A	G	A	0.013669	-0.0005	0.312924	0.3097	PCa	2	103092575	0.0088	140254	0.955	0.002219	7.43002e-10	473059	38.01	8.03428e-05
rs6557615	A	G	A	G	-0.018779	-0.0026	0.681024	0.6648	PCa	8	22940647	0.0086	140254	0.7642	0.002208	1.9002e-17	472916	72.4679	0.000153213
rs6671847	A	G	A	G	0.01357	-0.0049	0.508234	0.4834	PCa	1	161478810	0.0082	140254	0.5486	0.002058	4.44017e-11	472906	43.5338	9.20475e-05
rs67175901	T	C	T	C	0.026075	0.0205	0.108202	0.1049	PCa	15	101748227	0.0131	140254	0.1172	0.003356	8.23948e-15	458198	60.1299	0.000131214
rs6734238	G	A	G	A	0.012064	0.0223	0.402301	0.3899	PCa	2	113841030	0.0084	140254	0.00840795	0.002085	7.37004e-09	472600	33.0804	6.99917e-05
rs6780544	A	G	A	G	-0.016363	-0.0038	0.62255	0.6334	PCa	3	187424334	0.0083	140254	0.6474	0.00211	9.31966e-15	474000	59.6517	0.000125832
rs6927569	C	T	C	T	0.021693	0.0052	0.523015	0.5295	PCa	6	109621494	0.008	140254	0.516799	0.002051	4.21988e-26	473998	111.318	0.000234795
rs695113	T	C	T	C	0.01697	-0.0112	0.696269	0.6919	PCa	11	128562098	0.0091	140254	0.2226	0.002242	3.93007e-14	472598	57.5711	0.000121804
rs6993770	T	A	T	A	-0.018236	0.0136	0.287084	0.2749	PCa	8	106581528	0.0093	140254	0.1453	0.00226	7.50067e-16	474000	64.5318	0.000136125
rs7044519	G	T	G	T	0.016724	0.0244	0.16139	0.1538	PCa	9	82233842	0.0111	140254	0.02848	0.002799	2.37001e-09	472600	35.7827	7.57089e-05
rs7078507	G	A	G	A	-0.016071	-0.0019	0.609239	0.6178	PCa	10	77140864	0.0087	140254	0.8306	0.002107	2.5398e-14	471518	57.9918	0.000122974
rs71391089	T	G	T	G	0.015904	0.0171	0.170388	0.1672	PCa	16	74523273	0.0117	140254	0.1448	0.002723	5.33998e-09	473977	33.8957	7.15084e-05
rs71521681	A	C	A	C	0.02368	-0.019	0.402655	0.3845	PCa	10	26734518	0.0083	140254	0.02225	0.002093	1.22999e-29	471975	127.347	0.000269744
rs71562671	C	T	C	T	0.020951	0.0061	0.07867	0.0833	PCa	7	105320063	0.0161	140254	0.704399	0.003836	4.84005e-08	473994	30.1623	6.36303e-05
rs7196129	C	T	C	T	0.016801	0.0172	0.529408	0.5434	PCa	16	30471109	0.0086	140254	0.0441998	0.002081	7.18952e-16	473980	66.674	0.000140649
rs7250849	T	G	T	G	0.021532	0.0061	0.107192	0.1241	PCa	19	52158316	0.0126	140254	0.6257	0.003328	1.01e-10	472600	41.9422	8.874e-05
rs7253094	C	G	C	G	-0.015638	-0.002	0.671446	0.6714	PCa	19	40223884	0.0087	140254	0.8167	0.002267	5.51061e-12	436632	47.1165	0.000107897
rs72697295	C	G	C	G	-0.017529	-0.0187	0.180908	0.1708	PCa	14	93069980	0.0108	140254	0.08337	0.002694	8.00018e-11	472914	43.0682	9.10615e-05
rs72721631	A	C	A	C	-0.019316	-0.005	0.237093	0.2113	PCa	14	75807762	0.0105	140254	0.6363	0.002422	1.59993e-15	473994	63.9862	0.000134975
rs72786903	T	C	T	C	-0.013947	-0.0045	0.222439	0.2137	PCa	10	50376394	0.01	140254	0.655101	0.002461	1.47999e-08	473999	31.8966	6.72879e-05
rs7285377	T	G	T	G	0.014495	-0.0082	0.284156	0.2963	PCa	22	19987202	0.0087	140254	0.3488	0.002273	1.85999e-10	472600	40.3992	8.54755e-05
rs73022294	T	C	T	C	-0.057212	-0.0571	0.010925	0.0083	PCa	19	33772811	0.0485	140254	0.2394	0.010051	1.29e-08	473139	33.4714	7.07384e-05
rs73049252	A	G	A	G	-0.037196	-0.027	0.058507	0.0547	PCa	7	8016602	0.0187	140254	0.1492	0.004388	2.41991e-17	471167	71.8271	0.000152422
rs73078376	A	C	A	C	-0.025405	-0.0159	0.055641	0.059	PCa	1	205639611	0.0177	140254	0.3699	0.004578	2.94002e-08	473055	32.0879	6.78267e-05
rs73110111	G	A	G	A	-0.037409	-0.018	0.026813	0.0177	PCa	20	31267270	0.0346	140254	0.6026	0.006689	2.29002e-08	473999	34.6205	7.30338e-05
rs73987603	A	G	A	G	0.024035	-0.0032	0.166369	0.1644	PCa	2	213844822	0.0108	140254	0.7701	0.002752	2.63998e-18	473061	75.8143	0.000160238
rs7420	T	C	T	C	-0.01315	-0.0083	0.53772	0.5284	PCa	17	72765215	0.0081	140254	0.3054	0.002061	1.81001e-10	471519	40.5396	8.59692e-05
rs742631	T	C	T	C	-0.01662	0.0102	0.28374	0.2938	PCa	11	32077472	0.0095	140254	0.2844	0.002297	4.82948e-13	471978	52.9973	0.000112275
rs74472890	C	T	C	T	0.102642	0.0384	0.04944	0.0468	PCa	11	72946279	0.0238	140254	0.1065	0.004745	1.02094e-103	472600	468.449	0.000990235
rs74524365	T	A	T	A	0.022709	0.0004	0.070312	0.0802	PCa	7	80249950	0.0165	140254	0.9783	0.004011	1.54e-08	473998	31.9594	6.74206e-05
rs74535412	A	G	A	G	0.038458	0.0181	0.034635	0.0317	PCa	3	128297689	0.0238	140254	0.4465	0.005749	2.30994e-11	472141	46.7009	9.89032e-05
rs748113	C	T	C	T	-0.011699	0.0012	0.436133	0.4441	PCa	10	73508791	0.0096	140254	0.8993	0.002089	2.18998e-08	471976	31.774	6.73167e-05
rs7496362	G	C	G	C	-0.012695	-0.0153	0.365764	0.3757	PCa	15	65758874	0.0087	140254	0.0784693	0.002133	2.71e-09	474000	35.4453	7.47734e-05
rs7503461	T	C	T	C	-0.01342	0.0033	0.318513	0.3231	PCa	17	2883320	0.0085	140254	0.698499	0.002193	9.59997e-10	473992	37.0617	7.81843e-05
rs75084335	G	C	G	C	0.028439	0.0232	0.069244	0.0618	PCa	12	76981753	0.0182	140254	0.2043	0.004091	3.74973e-12	470330	49.0371	0.00010425
rs7515985	G	A	G	A	0.013605	0.0123	0.415798	0.4281	PCa	1	28997021	0.0081	140254	0.1306	0.002078	6.05062e-11	473997	42.6272	8.99234e-05
rs7573465	T	G	T	G	0.015498	0.0039	0.556148	0.5525	PCa	2	182315885	0.0081	140254	0.6324	0.002064	6.26037e-14	473058	56.1017	0.00011858
rs7613595	C	A	C	A	-0.036371	0.008	0.217603	0.2226	PCa	3	16908518	0.0097	140254	0.4117	0.002483	1.54989e-48	473999	213.602	0.000450435
rs76427287	C	T	C	T	-0.028841	0.0071	0.254032	0.2288	PCa	19	837190	0.0114	140254	0.5346	0.002472	2.07014e-31	461318	145.478	0.000315253
rs76428106	C	T	C	T	0.081896	0.0406	0.013391	0.0135	PCa	13	28604007	0.0415	140254	0.3288	0.009385	2.77971e-18	473999	84.0171	0.00017722
rs7684939	A	G	A	G	-0.011854	0.0098	0.488692	0.4693	PCa	4	55509189	0.0084	140254	0.2451	0.002048	7.35005e-09	473062	33.222	7.02227e-05
rs77785849	A	C	A	C	0.035989	-0.0186	0.033466	0.0359	PCa	2	146580195	0.0253	140254	0.4618	0.005781	4.94003e-10	470970	39.4657	8.37897e-05
rs7819602	G	C	G	C	0.016196	-0.0147	0.612901	0.6054	PCa	8	10726842	0.0084	140254	0.0787209	0.002115	1.98016e-14	472915	58.8701	0.000124468
rs7832357	G	A	G	A	-0.015431	-0.015	0.342269	0.3558	PCa	8	126516197	0.0089	140254	0.092221	0.002158	8.9002e-13	473062	50.7223	0.00010721
rs78744187	T	C	T	C	-0.130213	-0.0077	0.081739	0.09	PCa	19	33754548	0.0151	140254	0.609799	0.003757	1e-200	473058	1207.13	0.00254527
rs79140637	A	G	A	G	-0.027476	0.017	0.054158	0.0544	PCa	2	65084123	0.0193	140254	0.3777	0.004583	2.09002e-09	473063	36.5907	7.73425e-05
rs80194822	G	A	G	A	0.060817	0.0306	0.010834	0.0109	PCa	1	28109632	0.0506	140254	0.5456	0.010479	6.65994e-09	471683	37.3958	7.92753e-05
rs8113682	G	T	G	T	-0.021612	-0.0295	0.747423	0.7549	PCa	19	19743730	0.0094	140254	0.00164999	0.002364	6.41062e-20	473995	83.6047	0.000176352
rs8178414	T	C	T	C	0.073906	0.0155	0.012939	0.0159	PCa	17	56345363	0.0335	140254	0.6428	0.00909	4.48023e-16	473539	66.077	0.000139519
rs875740	A	C	A	C	-0.017944	-0.0092	0.665329	0.6474	PCa	16	16123048	0.0084	140254	0.2765	0.002172	1.51985e-16	472916	67.8218	0.000143391
rs905670	A	G	A	G	-0.014307	0.0064	0.350304	0.3318	PCa	6	90958502	0.0085	140254	0.4506	0.002142	2.49e-11	473996	44.167	9.31714e-05
rs915125	T	C	T	C	-0.029254	0.0012	0.281093	0.295	PCa	6	82463376	0.0094	140254	0.8965	0.002288	2.18022e-37	472601	163.519	0.000345878
rs9274351	A	T	A	T	0.019736	0.0331	0.196595	0.2107	PCa	6	32632425	0.0106	140254	0.00172699	0.002822	2.78997e-12	464346	57.1413	0.000123043
rs9376098	A	T	A	T	0.023167	-0.013	0.349186	0.3546	PCa	6	135499460	0.0088	140254	0.1394	0.002147	4.14954e-27	473987	115.653	0.00024394
rs9819371	T	C	T	C	-0.0301	0.0046	0.064572	0.0682	PCa	3	141206800	0.0174	140254	0.791899	0.00419	7.05018e-13	473998	51.885	0.00010945
rs9928015	T	G	T	G	-0.014985	-0.0065	0.302009	0.3183	PCa	16	57570561	0.0088	140254	0.4588	0.002233	2.01002e-11	472583	44.7437	9.46702e-05

## Sheet: Table S5
Table S5.The characteristics of the selected SNPs as instrumental variable for eosinophil and PCa.
SNP	effect_allele.exposure	other_allele.exposure	effect_allele.outcome	other_allele.outcome	beta.exposure	beta.outcome	eaf.exposure	eaf.outcome	id.outcome	chr	pos	se.outcome	samplesize.outcome	pval.outcome	se.exposure	pval.exposure	samplesize.exposure	F value	R²
rs1004870	T	C	T	C	0.026184	-0.0048	0.588952	0.5861	PCa	1	42370787	0.0082	140254	0.5595	0.002014	1.26999e-38	474233	157.475	0.000331951
rs10059018	T	G	T	G	-0.023358	-0.0359	0.200806	0.2013	PCa	5	110501604	0.0099	140254	0.000295801	0.00247	3.37987e-21	474234	83.0613	0.000175118
rs10062687	G	T	G	T	0.024145	-0.0171	0.232866	0.217	PCa	5	10624866	0.0116	140254	0.1409	0.002349	9.47109e-25	474233	98.797	0.000208287
rs10100356	A	G	A	G	-0.013422	0.017	0.227209	0.2308	PCa	8	130626164	0.0099	140254	0.0865805	0.002387	1.90999e-08	474235	30.0036	6.32633e-05
rs10165678	A	G	A	G	-0.014675	-0.0033	0.757518	0.7452	PCa	2	30446568	0.0091	140254	0.7199	0.002302	1.89998e-10	474236	37.5221	7.9115e-05
rs10174238	A	G	A	G	0.013265	-0.0101	0.765591	0.7543	PCa	2	191973034	0.0105	140254	0.3373	0.002402	3.40997e-08	472144	29.8207	6.31561e-05
rs10195713	T	C	T	C	0.02494	0.0028	0.864395	0.8746	PCa	2	158520905	0.0123	140254	0.8231	0.002947	2.73968e-17	471756	68.8005	0.000145818
rs10208293	A	G	A	G	-0.078905	0.006	0.286689	0.2783	PCa	2	102966310	0.009	140254	0.5046	0.002186	1e-200	473298	1208.29	0.00254641
rs10243429	C	T	C	T	0.016938	-0.0025	0.29026	0.2877	PCa	7	101788854	0.0088	140254	0.776499	0.002182	8.82064e-15	474233	56.064	0.000118206
rs10275896	C	T	C	T	-0.013773	-0.0258	0.24411	0.2332	PCa	7	26858395	0.0094	140254	0.005951	0.002304	2.32001e-09	474234	33.2012	7.00054e-05
rs1036332	C	A	C	A	-0.032696	0.0063	0.737405	0.7283	PCa	1	199012478	0.0094	140254	0.5023	0.002257	1.6099e-47	474236	196.42	0.000414011
rs1037674	T	G	T	G	0.013204	0.0097	0.292292	0.292	PCa	7	50217850	0.0091	140254	0.2895	0.002188	1.63001e-09	473295	34.1409	7.21294e-05
rs10472984	G	C	G	C	-0.034985	0.0106	0.339875	0.3403	PCa	5	35843832	0.0084	140254	0.2074	0.00209	7.62079e-63	474235	260.598	0.000549211
rs1047891	A	C	A	C	0.016967	0.0123	0.315457	0.3085	PCa	2	211540507	0.009	140254	0.1709	0.002127	1.54989e-15	473297	58.853	0.000124331
rs1057258	T	C	T	C	-0.032126	-0.0043	0.178094	0.1925	PCa	2	234115629	0.0111	140254	0.697	0.002589	2.52e-35	472835	142.908	0.000302145
rs1059091	G	A	G	A	0.033841	0.0071	0.321344	0.3352	PCa	11	309127	0.0097	140254	0.4641	0.002141	3.08035e-56	467918	233.842	0.000499501
rs10745763	T	G	T	G	0.01349	-0.0025	0.423316	0.4491	PCa	12	96811386	0.0086	140254	0.7738	0.002018	2.40991e-11	472664	41.9998	8.88498e-05
rs10777378	A	G	A	G	-0.022488	-0.0096	0.535724	0.5276	PCa	12	92518680	0.0084	140254	0.2509	0.001989	1.27997e-29	473151	119.058	0.000251564
rs10782957	T	C	T	C	0.022538	0.0064	0.621606	0.6357	PCa	1	93763896	0.0084	140254	0.4471	0.002042	2.80996e-28	471257	112.637	0.000238957
rs10876550	A	G	A	G	0.013811	0.0031	0.559198	0.5704	PCa	12	54712308	0.0084	140254	0.706801	0.001998	4.9204e-12	471745	44.3647	9.4035e-05
rs10893844	C	G	C	G	0.02457	0.0072	0.501551	0.5173	PCa	11	128185850	0.0082	140254	0.3794	0.001984	3.4898e-35	474235	143.186	0.00030184
rs10900595	A	C	A	C	0.015482	0.0875	0.713282	0.723	PCa	1	204511602	0.0089	140254	1.20893e-22	0.002189	1.59001e-12	473153	46.3922	9.80393e-05
rs10930337	T	C	T	C	0.01471	-0.0045	0.284759	0.2856	PCa	2	169695031	0.0092	140254	0.6257	0.002192	2.03002e-11	473292	41.7208	8.81425e-05
rs1099448	T	C	T	C	0.017702	-0.0057	0.466357	0.4609	PCa	1	173231898	0.0081	140254	0.4873	0.001998	8.31955e-19	474225	73.9769	0.000155971
rs10995240	C	G	C	G	-0.043838	0.0084	0.368331	0.3606	PCa	10	64388631	0.0084	140254	0.3171	0.002049	1.54882e-101	474230	424.46	0.000894251
rs11024646	T	C	T	C	0.017085	0.0044	0.218739	0.211	PCa	11	2955929	0.0101	140254	0.6622	0.002411	1.45011e-12	474234	47.3171	9.97659e-05
rs11071559	T	C	T	C	-0.0222	-0.0172	0.13051	0.1404	PCa	15	61069988	0.0118	140254	0.1441	0.002945	4.93969e-14	474231	53.0497	0.000111852
rs11079340	C	T	C	T	0.012271	-0.0291	0.321638	0.3343	PCa	17	56271060	0.0088	140254	0.000889303	0.002121	7.48997e-09	474231	31.1629	6.57081e-05
rs11088236	T	C	T	C	0.018316	-0.0115	0.453012	0.4585	PCa	21	34416187	0.0086	140254	0.1777	0.001998	5.17011e-20	474235	78.8578	0.000166257
rs11120043	T	C	T	C	0.011114	-0.0045	0.608251	0.619	PCa	1	213020779	0.0083	140254	0.589	0.002036	4.93003e-08	473294	27.8624	5.88656e-05
rs111759324	T	C	T	C	-0.043024	0.0098	0.110759	0.1053	PCa	1	101652522	0.0143	140254	0.4929	0.00316	3.55959e-42	474226	172.979	0.000364628
rs1120275	G	T	T	A	-0.023893	-0.1529	0.3108	0.0011	PCa	16	48598737	0.3239	140254	0.6369	0.002142	7.53009e-29	473153	115.746	0.000244567
rs1120275	G	T	G	T	-0.023893	0.0164	0.3108	0.3289	PCa	16	48598737	0.0085	140254	0.0553006	0.002142	7.53009e-29	473153	115.746	0.000244567
rs11204682	T	G	T	G	-0.041331	0.0008	0.223016	0.212	PCa	1	150595537	0.0098	140254	0.9367	0.002388	4.8899e-67	473291	280.36	0.000592011
rs112255429	A	G	A	G	-0.046211	0.1013	0.016576	0.02	PCa	3	127786822	0.0284	140254	0.000355001	0.007975	7.05001e-09	473296	32.9537	6.96212e-05
rs11228990	T	A	T	A	0.02926	-0.0063	0.044508	0.0428	PCa	11	57071786	0.0211	140254	0.766099	0.004953	3.56e-09	474235	34.5358	7.28188e-05
rs11236813	C	G	C	G	-0.030337	0.0106	0.101862	0.1119	PCa	11	76343427	0.0138	140254	0.4402	0.003306	4.77969e-20	474224	79.8706	0.000168396
rs11255507	G	T	G	T	0.020196	0.0021	0.17824	0.1869	PCa	10	8109615	0.0104	140254	0.8429	0.00261	1.05003e-14	474236	56.6705	0.000119484
rs1131199	G	C	G	C	-0.024714	-0.0074	0.529533	0.5391	PCa	3	112059768	0.0081	140254	0.3592	0.001979	9.54993e-36	473297	144.08	0.000304325
rs113473633	G	A	G	A	-0.063217	-0.013	0.026223	0.0227	PCa	4	103449131	0.0329	140254	0.6927	0.006522	3.46976e-22	474233	96.81	0.000204098
rs113496608	A	G	A	G	-0.044847	-0.0364	0.030304	0.0278	PCa	6	138161666	0.0256	140254	0.156	0.005802	1.13006e-14	474236	56.0632	0.000118204
rs113542380	A	G	A	G	-0.026862	-0.0354	0.075059	0.0713	PCa	2	43464818	0.0157	140254	0.0238298	0.003797	1.54989e-12	472359	47.3303	0.00010019
rs113859409	A	G	A	G	-0.029345	-0.103	0.039661	0.0366	PCa	14	94422198	0.0243	140254	2.26402e-05	0.00537	4.74996e-08	474234	31.1105	6.55974e-05
rs114152720	A	G	A	G	-0.036252	-0.0031	0.030153	0.0297	PCa	21	36434894	0.0255	140254	0.9036	0.005897	8.07997e-10	474237	36.4549	7.68648e-05
rs114741563	C	T	C	T	0.119573	-0.0588	0.007538	0.0108	PCa	9	135869211	0.0488	140254	0.2286	0.011508	2.93968e-25	473801	101.381	0.000213927
rs11495865	A	G	A	G	0.028355	0.0118	0.086693	0.072	PCa	2	242788528	0.0167	140254	0.4795	0.003673	1.21004e-14	435972	55.5142	0.000127318
rs11555542	C	T	C	T	0.06384	-0.0054	0.062749	0.0552	PCa	14	94417531	0.0201	140254	0.787601	0.004108	2.11982e-54	472837	226.777	0.000479378
rs115647629	A	G	A	G	-0.067273	0.025	0.026499	0.0232	PCa	12	111811903	0.0289	140254	0.3876	0.006524	6.6896e-25	474234	110.757	0.000233495
rs115697464	C	T	C	T	-0.065055	-0.1002	0.015017	0.0178	PCa	3	128175328	0.0316	140254	0.00151999	0.008158	1.6099e-15	474234	59.3814	0.0001252
rs11628569	G	A	G	A	-0.016588	0.0051	0.289982	0.2967	PCa	14	103190362	0.0094	140254	0.5898	0.002198	4.70002e-14	474231	53.74	0.000113307
rs11648292	A	C	A	C	-0.013036	-0.0247	0.693342	0.6878	PCa	16	4462897	0.0094	140254	0.00844306	0.002158	1.59001e-09	474235	34.2725	7.22638e-05
rs11684770	G	A	G	A	-0.014768	0.0011	0.270352	0.2776	PCa	2	71281496	0.0089	140254	0.9026	0.002222	3.10027e-11	474195	40.8047	8.60432e-05
rs116888884	A	G	A	G	-0.057741	-0.0251	0.009792	0.0076	PCa	7	92633347	0.0522	140254	0.631499	0.010199	1.54e-08	472402	30.5447	6.46542e-05
rs11695281	T	C	T	C	-0.022977	0.0071	0.514407	0.5067	PCa	2	28686568	0.008	140254	0.3731	0.00198	4.08978e-31	473295	124.865	0.000263752
rs11701475	C	T	C	T	0.014907	-0.0021	0.22262	0.2221	PCa	21	16931347	0.0109	140254	0.8466	0.002442	1.06001e-09	474235	36.4783	7.69145e-05
rs11702918	T	C	T	C	-0.022316	0.016	0.102562	0.1002	PCa	22	17594623	0.0139	140254	0.249	0.00328	1.05999e-11	474232	43.4795	9.16756e-05
rs1170439	C	T	C	T	0.022511	0.0216	0.779264	0.79	PCa	16	68608511	0.0099	140254	0.0293002	0.002403	7.85959e-21	473155	82.5005	0.000174332
rs117068593	T	C	T	C	-0.026091	-0.0218	0.190092	0.1774	PCa	14	93118229	0.0107	140254	0.0408	0.002543	1.17004e-24	473026	99.1715	0.00020961
rs117481629	C	T	C	T	0.035585	0.0141	0.027904	0.0203	PCa	19	40192953	0.0322	140254	0.6614	0.00617	8.24992e-09	473297	32.5164	6.86973e-05
rs117577334	A	G	A	G	0.017343	-0.003	0.14402	0.1235	PCa	17	2836247	0.0145	140254	0.8331	0.002915	2.74998e-09	474237	35.1716	7.41592e-05
rs1178016	T	C	T	C	0.011342	0.0031	0.495413	0.499	PCa	20	2996497	0.0079	140254	0.692599	0.001987	1.17001e-08	473295	30.442	6.43151e-05
rs11786536	A	G	A	G	-0.026746	0.0116	0.164896	0.1708	PCa	8	129000416	0.0106	140254	0.2715	0.002705	5.10975e-23	471885	92.9865	0.000197015
rs117955557	T	G	T	G	-0.030385	0.0024	0.256399	0.2466	PCa	19	45755368	0.0096	140254	0.8002	0.002277	1.44012e-40	474228	167.011	0.00035205
rs117961539	A	G	A	G	-0.03098	0.0306	0.039583	0.0316	PCa	8	144989466	0.0277	140254	0.2687	0.0052	2.63003e-09	468999	34.2267	7.29729e-05
rs118013485	A	G	A	G	-0.033602	-0.0135	0.06696	0.0704	PCa	19	33726577	0.0172	140254	0.4325	0.004068	1.53993e-16	474235	66.9161	0.000141083
rs11869228	T	C	T	C	0.020575	-0.0005	0.840958	0.8436	PCa	17	57800358	0.0111	140254	0.9661	0.002712	3.44985e-14	472838	53.5497	0.000113239
rs11886928	G	T	G	T	-0.014387	-0.0056	0.30847	0.2982	PCa	2	74258529	0.0093	140254	0.5455	0.00214	1.85994e-11	474231	41.8815	8.83069e-05
rs11888323	G	A	G	A	-0.01729	-0.0252	0.778072	0.7727	PCa	2	98577882	0.0096	140254	0.00862303	0.002383	4.18023e-13	473154	48.8539	0.000103241
rs11890306	T	C	T	C	0.012913	-0.0215	0.423414	0.4227	PCa	2	28691488	0.0083	140254	0.00945301	0.002026	1.90999e-10	472208	38.4488	8.14167e-05
rs11931711	T	C	T	C	0.019253	0.0061	0.282445	0.2894	PCa	4	153291513	0.009	140254	0.497299	0.002213	3.48017e-18	473297	71.1238	0.00015025
rs12097268	A	T	A	T	-0.01328	0.0142	0.482039	0.4751	PCa	1	2477358	0.0086	140254	0.0988599	0.002	3.22998e-11	473144	41.6713	8.80654e-05
rs12100034	A	G	A	G	-0.017045	-0.0025	0.359122	0.351	PCa	13	114956773	0.0084	140254	0.7676	0.002079	2.60016e-16	473293	63.3038	0.000133734
rs12154498	C	A	C	A	-0.032542	-0.0158	0.854434	0.8425	PCa	7	92223518	0.0111	140254	0.1563	0.002817	7.76068e-31	474232	124.957	0.000263425
rs121564	T	G	T	G	-0.016564	0.0066	0.270023	0.2622	PCa	16	20717360	0.0096	140254	0.4946	0.002233	1.26009e-13	474234	51.2991	0.000108161
rs12208103	T	C	T	C	-0.030736	0.0065	0.378399	0.3915	PCa	6	107442431	0.0093	140254	0.4891	0.002069	6.82967e-50	473100	210.345	0.000444413
rs12209219	C	T	C	T	-0.025341	0.0088	0.474823	0.4891	PCa	6	557686	0.0098	140254	0.3698	0.001998	8.13018e-37	470310	150.674	0.000320269
rs12408934	A	G	A	G	-0.041319	-0.0139	0.10259	0.0949	PCa	1	65423447	0.014	140254	0.3198	0.00328	2.35993e-36	472800	148.675	0.000314359
rs12487980	A	C	A	C	0.012539	0.0141	0.633844	0.6453	PCa	3	71760041	0.009	140254	0.1149	0.002073	1.5e-09	473155	34.5334	7.29801e-05
rs12515180	T	C	T	C	-0.072098	0.0056	0.425948	0.4061	PCa	5	131785684	0.0081	140254	0.4912	0.002004	1e-200	473133	1205.79	0.00254205
rs12530946	G	A	G	A	0.042755	-0.0136	0.613323	0.6184	PCa	7	148887942	0.0083	140254	0.1016	0.002044	3.99025e-97	473297	410.726	0.000867045
rs12540285	G	A	G	A	0.014646	0.0107	0.22062	0.2307	PCa	7	150312474	0.0096	140254	0.2665	0.002396	1.01e-09	472826	34.8815	7.3767e-05
rs12545733	C	T	C	T	-0.030733	0.0084	0.703401	0.6953	PCa	8	22957003	0.0091	140254	0.3557	0.002188	8.9002e-45	472824	186.416	0.000394106
rs1257192	G	A	G	A	0.014595	-0.0052	0.812097	0.819	PCa	2	134991024	0.0107	140254	0.6269	0.002535	8.81008e-09	471755	30.6708	6.50099e-05
rs12581511	G	C	G	C	-0.017643	0.036	0.173045	0.182	PCa	12	46573788	0.0112	140254	0.00134199	0.002631	2.07014e-11	474236	42.2522	8.90873e-05
rs1265564	C	A	C	A	0.080073	-0.0114	0.442517	0.4467	PCa	12	111708458	0.0084	140254	0.1719	0.002035	1e-200	470739	1493.89	0.00316347
rs12681644	T	C	T	C	-0.019435	-0.0166	0.211927	0.2267	PCa	8	119972974	0.0097	140254	0.0863197	0.002427	1.22999e-15	474203	59.8372	0.000126169
rs12705849	A	G	A	G	-0.020577	-0.0114	0.406896	0.39	PCa	7	112782556	0.0086	140254	0.1844	0.002021	2.54976e-24	474233	96.9369	0.000204366
rs12820863	T	C	T	C	0.022466	-0.004	0.351578	0.347	PCa	12	4318723	0.0088	140254	0.652501	0.002142	1.07004e-25	471756	108.587	0.000230123
rs12827988	G	A	G	A	-0.015853	0.0184	0.456703	0.4446	PCa	12	9130287	0.0081	140254	0.0234099	0.001987	1.57e-15	474184	59.146	0.000124717
rs12861824	C	T	C	T	-0.020977	0.0091	0.275439	0.2496	PCa	13	31079184	0.012	140254	0.4453	0.002402	2.59e-18	473149	83.1173	0.000175637
rs12878610	C	T	C	T	-0.013183	-0.0167	0.475864	0.4834	PCa	14	73389048	0.0079	140254	0.0348498	0.001994	3.95003e-11	474230	41.1161	8.66933e-05
rs12882281	C	T	C	T	-0.0136	-0.0098	0.238599	0.2374	PCa	14	21431304	0.0102	140254	0.34	0.00235	7.37004e-09	474233	31.8721	6.72032e-05
rs12928503	T	C	T	C	-0.048995	-0.0083	0.019564	0.0142	PCa	16	67377216	0.0403	140254	0.836	0.007294	1.91999e-11	466479	42.9618	9.20896e-05
rs12941068	A	G	A	G	-0.013905	-0.0217	0.285851	0.2849	PCa	17	17737857	0.0091	140254	0.0168202	0.002272	9.59003e-10	472214	37.2798	7.89406e-05
rs1296535	T	C	T	C	-0.019052	0.0069	0.777485	0.7775	PCa	14	69297986	0.0098	140254	0.4829	0.002417	3.34965e-15	470739	59.1285	0.000125592
rs13033333	G	C	G	C	0.012393	-0.0018	0.32279	0.327	PCa	2	106371012	0.0087	140254	0.8352	0.002113	4.61998e-09	473296	31.7825	6.7147e-05
rs13073683	C	T	C	T	0.015579	-0.0056	0.399148	0.4169	PCa	3	25393837	0.0086	140254	0.5142	0.002021	1.32008e-14	474234	55.2146	0.000116415
rs13105682	G	T	G	T	-0.026611	0.0134	0.059685	0.0469	PCa	4	102702364	0.0204	140254	0.512201	0.00433	8.21997e-10	474236	37.6981	7.94861e-05
rs13120371	G	A	G	A	0.015459	-0.0197	0.327238	0.3559	PCa	4	139092719	0.0086	140254	0.0227997	0.002118	2.99985e-13	473296	49.8077	0.000105225
rs13138355	T	C	T	C	-0.054823	0.0066	0.185539	0.1933	PCa	4	83545976	0.01	140254	0.5105	0.002551	2.34963e-102	474230	431.166	0.000908366
rs13139941	G	A	G	A	-0.01384	0.0022	0.802896	0.7997	PCa	4	7071741	0.0101	140254	0.8251	0.002491	2.84001e-08	473156	28.6872	6.06257e-05
rs13207791	G	A	G	A	0.025659	-0.0089	0.088551	0.0713	PCa	6	143249749	0.0182	140254	0.625101	0.003539	4.30031e-13	473156	50.2905	0.000106276
rs13226583	T	A	T	A	-0.061865	-0.0071	0.115701	0.1207	PCa	7	75454152	0.0133	140254	0.5913	0.0031	1.59001e-88	474234	371.697	0.00078317
rs1323650	T	G	T	G	-0.013614	0.016	0.680787	0.6993	PCa	10	6033049	0.0089	140254	0.0719499	0.002151	2.53e-10	470486	37.9031	8.05552e-05
rs13251643	T	A	T	A	0.030412	-0.0218	0.044409	0.048	PCa	8	126240768	0.0189	140254	0.25	0.004844	3.53997e-10	474236	37.2299	7.84988e-05
rs13511	C	T	C	T	-0.016355	0.0137	0.57742	0.5753	PCa	15	86284817	0.008	140254	0.0877203	0.002009	4.12952e-16	474215	61.9104	0.000130536
rs1353286	G	T	G	T	0.020226	-0.0112	0.453022	0.4683	PCa	3	27772014	0.008	140254	0.1623	0.00199	3.0903e-24	474234	96.1656	0.00020274
rs1365623	T	C	T	C	0.011627	-0.007	0.37246	0.3444	PCa	4	175486022	0.0089	140254	0.4288	0.00206	1.71002e-08	474235	29.9714	6.31955e-05
rs139640694	G	A	G	A	0.024854	-0.0075	0.092902	0.095	PCa	5	109938754	0.0139	140254	0.590101	0.003415	3.53997e-13	474234	49.3787	0.000104112
rs140411271	A	G	A	G	0.030273	-0.0069	0.05614	0.0455	PCa	19	16228192	0.0237	140254	0.7718	0.004681	1.03001e-10	474223	46.0623	9.71227e-05
rs140509806	A	G	A	G	0.099069	0.0044	0.008506	0.0119	PCa	2	111949570	0.0477	140254	0.9273	0.012308	8.73977e-16	471439	78.0582	0.000165547
rs1406449	C	T	C	T	-0.012188	-0.0158	0.461666	0.4561	PCa	2	148495285	0.0082	140254	0.0534306	0.001986	8.69e-10	472834	34.9153	7.38371e-05
rs1414517	G	C	G	C	-0.024977	0.0082	0.187298	0.1885	PCa	1	221092838	0.0105	140254	0.434	0.002552	1.35988e-22	474233	90.0843	0.000189922
rs1427499	G	A	G	A	0.018666	0.0091	0.710269	0.716	PCa	2	145400317	0.0093	140254	0.3262	0.002183	1.29987e-17	470981	67.5486	0.0001434
rs143491704	G	C	G	C	-0.03128	0.0397	0.035786	0.0296	PCa	9	135345666	0.0263	140254	0.1308	0.005517	1.47001e-08	474236	32.0239	6.75227e-05
rs145823386	A	G	A	G	0.060811	-0.0391	0.010365	0.0097	PCa	22	37353961	0.0499	140254	0.4334	0.010312	3.80996e-09	471917	35.8045	7.58645e-05
rs145947882	C	A	C	A	-0.059933	-0.0037	0.0263	0.0262	PCa	17	41809207	0.0269	140254	0.8909	0.006329	2.97989e-21	474179	87.2499	0.000183968
rs146078144	A	G	A	G	0.085887	-0.0563	0.009579	0.0081	PCa	1	150889608	0.0469	140254	0.2302	0.010438	1.99986e-16	473763	66.3204	0.000139967
rs14713	A	G	A	G	-0.013594	0.0087	0.20454	0.2055	PCa	19	2714666	0.0111	140254	0.4339	0.002464	3.52996e-08	473295	28.4629	6.01341e-05
rs1471816	A	G	A	G	0.010911	-0.0022	0.503325	0.4889	PCa	12	94145120	0.0081	140254	0.7872	0.001985	3.94003e-08	474233	28.2291	5.95223e-05
rs1479918	T	A	T	A	-0.018776	0.0016	0.259813	0.2368	PCa	4	123351431	0.0094	140254	0.8637	0.002261	1.05003e-16	474236	64.312	0.000135593
rs149110519	T	C	T	C	0.038205	0.0266	0.035905	0.0343	PCa	6	144385777	0.0264	140254	0.313	0.005388	1.38995e-12	474233	47.9271	0.000101052
rs150640087	T	G	T	G	0.099543	-0.0708	0.016244	0.0135	PCa	7	50444152	0.0365	140254	0.0523902	0.008004	1.80011e-35	473776	150.087	0.000316688
rs1516527	C	T	C	T	-0.032276	-0.0125	0.951148	0.9576	PCa	3	148609704	0.0209	140254	0.5509	0.004596	2.25009e-12	474237	45.9153	9.68099e-05
rs152197	T	C	T	C	0.049978	0.0041	0.175499	0.1842	PCa	5	131461341	0.0104	140254	0.690501	0.002605	5.48025e-82	474236	343.054	0.000722859
rs1539174	G	C	G	C	0.038017	0.0438	0.23738	0.2255	PCa	10	974870	0.0096	140254	4.84998e-06	0.002332	1.11995e-59	474232	248.288	0.000523285
rs155266	A	T	A	T	0.018736	0.0088	0.571302	0.5798	PCa	3	10230728	0.0084	140254	0.2939	0.002017	1.67996e-20	470486	80.9137	0.00017195
rs159963	A	C	A	C	0.01933	0.0051	0.581974	0.5671	PCa	1	8504421	0.0085	140254	0.5495	0.002017	9.88098e-22	474237	86.2333	0.000181803
rs1611236	A	G	A	G	-0.042947	-0.0427	0.322915	0.3086	PCa	6	29748690	0.0086	140254	7.72805e-07	0.002125	8.34065e-91	471744	380.788	0.000806542
rs1672753	T	C	T	C	-0.01748	-0.0228	0.811014	0.8086	PCa	3	3221430	0.0105	140254	0.0300303	0.002545	6.74062e-12	474234	44.4226	9.36636e-05
rs1684578	T	G	T	G	0.016362	0.0081	0.415559	0.4196	PCa	16	57069650	0.0085	140254	0.3415	0.002017	5.14991e-16	472835	61.4953	0.00013004
rs1689510	C	G	C	G	0.026511	0.0107	0.337746	0.323	PCa	12	56396768	0.0085	140254	0.2089	0.002094	1.05999e-36	474210	149.143	0.00031441
rs16903574	G	C	G	C	0.028502	0.019	0.077849	0.0735	PCa	5	14610309	0.0177	140254	0.2826	0.003838	1.17004e-13	472215	55.0841	0.000116637
rs16956811	G	T	G	T	-0.029348	-0.0062	0.080686	0.0813	PCa	16	57444002	0.0157	140254	0.692	0.003685	1.74985e-15	474230	60.6029	0.000127776
rs17061503	A	G	A	G	0.035528	0.0137	0.307403	0.3159	PCa	13	41246758	0.0087	140254	0.1127	0.002159	8.04081e-61	472835	254.275	0.000537477
rs17175830	A	G	A	G	0.032179	-0.0029	0.237656	0.2385	PCa	16	88558164	0.0108	140254	0.791799	0.002365	4.13048e-42	473293	177.651	0.00037521
rs17293632	T	C	T	C	0.02962	0.0061	0.236264	0.2334	PCa	15	67442596	0.0096	140254	0.5244	0.002337	8.92072e-37	473774	150.055	0.000316622
rs174548	G	C	G	C	-0.023058	-0.0003	0.313571	0.3126	PCa	11	61571348	0.0087	140254	0.9695	0.002137	4.08037e-27	473290	108.351	0.000228878
rs17482472	A	G	A	G	-0.031481	-0.0139	0.098902	0.0949	PCa	10	44859618	0.014	140254	0.3224	0.003346	5.33949e-21	472837	83.5396	0.000176646
rs175705	G	C	G	C	0.03822	-0.0083	0.718533	0.7059	PCa	14	75975648	0.0089	140254	0.3486	0.002213	8.80035e-67	473155	279.734	0.000590861
rs17668272	T	G	T	G	-0.041656	-0.0392	0.117796	0.1061	PCa	1	198623842	0.0132	140254	0.00294598	0.003072	7.47997e-42	474236	171.094	0.000360649
rs17682575	T	C	T	C	-0.017647	-0.0306	0.201301	0.1931	PCa	2	43152304	0.0102	140254	0.00263603	0.002487	1.33015e-12	474233	47.4937	0.000100138
rs17689024	C	G	C	G	-0.014282	-0.0058	0.314415	0.3251	PCa	16	79739978	0.0087	140254	0.5011	0.002135	2.30994e-11	474226	41.7058	8.79372e-05
rs17758695	T	C	T	C	-0.122123	0.0122	0.029555	0.0211	PCa	18	60920854	0.0387	140254	0.7526	0.005948	1.32008e-93	473291	405.253	0.000855513
rs17849501	T	C	T	C	-0.026789	-0.0327	0.052001	0.046	PCa	1	183542323	0.0211	140254	0.1214	0.004469	2.1e-09	472836	33.4583	7.07559e-05
rs1800692	G	A	G	A	-0.018051	-0.0109	0.58754	0.6154	PCa	12	6442346	0.0089	140254	0.2243	0.002039	8.92072e-19	472213	74.5862	0.000157925
rs180506	A	G	A	G	-0.02299	0.0176	0.776272	0.7871	PCa	17	68274205	0.0097	140254	0.07093	0.002385	5.81969e-22	474234	87.0792	0.000183587
rs1828803	A	C	A	C	0.013079	0.0082	0.392417	0.3854	PCa	4	2689449	0.0083	140254	0.3247	0.002033	1.28e-10	473292	38.6098	8.15704e-05
rs1861489	A	T	A	T	0.013285	0.0043	0.782181	0.79	PCa	12	68610446	0.01	140254	0.667	0.00242	4.14e-08	474236	28.5218	6.0139e-05
rs200766223	A	T	A	T	-0.014698	-0.0128	0.219114	0.2074	PCa	18	20621339	0.0101	140254	0.2056	0.00241	1.09999e-09	472147	34.9071	7.39272e-05
rs201798	A	G	A	G	0.020184	-0.0019	0.614944	0.6302	PCa	13	50954721	0.0082	140254	0.8187	0.002044	5.70953e-23	474235	91.5127	0.000192932
rs201883150	T	C	T	C	-0.013755	-0.0112	0.721728	0.7135	PCa	1	108402103	0.0091	140254	0.2185	0.002224	6.41003e-10	471754	35.8544	7.59966e-05
rs2025489	G	A	G	A	0.015769	0.0284	0.526005	0.5155	PCa	6	87814959	0.008	140254	0.000388302	0.00199	2.41991e-15	474232	58.8094	0.000123994
rs2043293	A	C	A	C	-0.014881	-0.0329	0.825801	0.827	PCa	19	19751456	0.0107	140254	0.00218298	0.002619	1.36e-08	472833	30.1266	6.37111e-05
rs2053927	T	G	T	G	-0.014448	-0.0122	0.80327	0.8128	PCa	19	52280983	0.0106	140254	0.2519	0.002521	1.02e-08	472828	31.1968	6.59747e-05
rs2053927	T	G	T	C	-0.014448	0.2012	0.80327	0.0008	PCa	19	52280983	0.2777	140254	0.4687	0.002521	1.02e-08	472828	31.1968	6.59747e-05
rs2089979	G	A	G	A	-0.014931	0.0041	0.415851	0.4097	PCa	3	196501413	0.0082	140254	0.6125	0.002013	1.24997e-13	472834	51.2183	0.00010831
rs2095044	C	T	C	T	-0.093857	0.0085	0.742759	0.7433	PCa	9	6192796	0.0092	140254	0.3593	0.002265	1e-200	474235	1601.8	0.00336629
rs214080	G	A	G	A	0.012908	-0.0096	0.579931	0.5887	PCa	11	17299762	0.0082	140254	0.2463	0.002009	1.37e-10	472644	38.372	8.11792e-05
rs2182885	A	G	A	G	0.026326	0.0007	0.605228	0.6022	PCa	13	99855124	0.0082	140254	0.9339	0.00203	2.05022e-38	474234	157.109	0.000331181
rs2223043	G	A	G	A	0.019382	-0.0151	0.306981	0.3358	PCa	21	16438793	0.0095	140254	0.1106	0.002295	3.22998e-17	472836	75.5899	0.000159839
rs2228467	C	T	C	T	0.062272	0.0002	0.061584	0.0665	PCa	3	42906116	0.0166	140254	0.9915	0.004111	8.8308e-52	472835	212.023	0.000448207
rs2239633	A	G	A	G	0.034771	-0.0032	0.483519	0.4659	PCa	14	23589057	0.0081	140254	0.6953	0.001986	1.50003e-68	472835	285.696	0.000603854
rs2242193	A	G	A	G	0.012279	0.0395	0.421302	0.4263	PCa	1	154995503	0.008	140254	7.30399e-07	0.002018	1.2e-09	472835	34.7651	7.35193e-05
rs2253427	C	T	C	T	-0.013805	0.0023	0.778112	0.7859	PCa	20	1552430	0.0099	140254	0.8204	0.002397	8.68001e-09	470964	30.9952	6.5808e-05
rs2255531	A	G	A	G	-0.016385	0.0105	0.350975	0.3631	PCa	12	121414915	0.0084	140254	0.2105	0.002079	3.39e-15	473289	57.8949	0.00012231
rs2282718	A	G	A	G	-0.011422	0.0127	0.37278	0.3853	PCa	1	25241056	0.0086	140254	0.14	0.002078	3.95003e-08	471742	28.7818	6.1008e-05
rs2399441	C	T	C	T	-0.018868	0.0068	0.350554	0.3556	PCa	3	112587012	0.0084	140254	0.4197	0.002069	8.07979e-20	474231	76.8847	0.000162099
rs2419313	A	G	A	G	-0.020727	-0.016	0.142533	0.1468	PCa	10	111750851	0.0118	140254	0.1758	0.002869	5.20955e-13	474228	49.8045	0.000105011
rs2431097	T	C	T	C	0.015023	0.0053	0.485547	0.4829	PCa	5	159890885	0.0086	140254	0.5362	0.001999	5.94977e-14	472835	53.3186	0.000112751
rs244689	G	A	G	A	-0.02124	0.0067	0.876598	0.8467	PCa	5	133422816	0.0118	140254	0.5705	0.00303	2.4598e-12	472835	46.1545	9.76027e-05
rs2497318	T	C	T	C	-0.029864	-0.0096	0.442619	0.4503	PCa	10	94432000	0.0081	140254	0.2356	0.00202	1.9602e-49	473293	208.367	0.000440056
rs2502995	C	T	C	T	0.021853	0.0013	0.57046	0.5732	PCa	1	24199290	0.0085	140254	0.8816	0.002002	1.05999e-27	471424	110.356	0.000234035
rs2505521	T	C	T	C	-0.015171	-0.0112	0.829154	0.8209	PCa	10	43804617	0.0104	140254	0.2829	0.002675	1.45001e-08	472837	30.8346	6.52076e-05
rs2566133	C	T	C	T	-0.014365	0.028	0.583621	0.5698	PCa	4	39022515	0.0083	140254	0.000710297	0.002015	1.05999e-12	473153	47.4576	0.000100291
rs2568928	G	A	G	A	0.015221	0.0068	0.756846	0.7719	PCa	5	127487603	0.0097	140254	0.4836	0.002308	4.38026e-11	474237	40.4425	8.52718e-05
rs2579506	A	G	A	G	0.047465	0.005	0.386176	0.3867	PCa	2	97207321	0.0082	140254	0.5403	0.002032	1.1695e-120	473149	505.904	0.00106809
rs2646438	A	G	A	G	-0.020516	-0.001	0.565689	0.5588	PCa	10	8565675	0.0082	140254	0.9005	0.002001	1.20005e-24	473155	97.8785	0.000206821
rs2683913	G	A	G	A	-0.015075	0.0173	0.826856	0.8336	PCa	3	112171587	0.0115	140254	0.1337	0.002618	8.68001e-09	474235	30.8606	6.50702e-05
rs2713548	T	C	T	C	0.012505	0.0102	0.632646	0.6275	PCa	2	227156662	0.0085	140254	0.2299	0.002046	1.02e-09	473298	34.404	7.26847e-05
rs2788211	C	T	C	T	0.016029	0.0047	0.81734	0.7984	PCa	6	697500	0.0101	140254	0.639599	0.002573	4.79005e-10	473155	36.3016	7.67165e-05
rs2807740	T	C	T	C	0.035325	0.0108	0.76966	0.7742	PCa	10	28784483	0.0101	140254	0.2832	0.002358	1.05003e-50	474231	209.916	0.000442448
rs28362902	A	G	A	G	0.016579	-0.0072	0.132809	0.1254	PCa	15	74712178	0.0121	140254	0.5523	0.002935	1.66001e-08	474235	30.0269	6.33124e-05
rs2838317	C	A	C	A	0.012853	0.0075	0.550072	0.5734	PCa	21	44991791	0.0081	140254	0.355	0.001994	1.2e-10	473149	38.6932	8.17714e-05
rs28383314	C	T	C	T	0.061635	-0.0037	0.624131	0.6313	PCa	6	32587213	0.0082	140254	0.6524	0.002048	6.38263e-199	473151	844.834	0.00178237
rs28421324	T	A	T	A	0.0358	-0.0177	0.102092	0.1088	PCa	21	36286938	0.0129	140254	0.1725	0.003291	1.57e-27	474230	111.458	0.000234974
rs2847266	T	C	T	C	-0.014442	-0.001	0.716855	0.7226	PCa	18	12773338	0.0094	140254	0.9155	0.002242	1.22e-10	471755	39.9464	8.46691e-05
rs28532037	A	G	A	G	-0.029653	-0.0055	0.906507	0.9031	PCa	12	123883406	0.0143	140254	0.6984	0.003416	4.18986e-18	473296	70.5529	0.000149045
rs2894401	G	A	G	A	-0.020541	0.0049	0.705252	0.7151	PCa	6	35408959	0.0088	140254	0.578699	0.002187	6.16027e-21	472833	82.9569	0.000175416
rs290430	T	C	T	C	-0.012081	-0.0116	0.344859	0.3491	PCa	20	52675648	0.0087	140254	0.1806	0.002095	8.30998e-09	473148	31.206	6.59496e-05
rs2920505	A	G	A	G	-0.029644	-0.0096	0.601796	0.5871	PCa	3	12335081	0.0083	140254	0.2443	0.002019	9.46891e-49	474232	199.817	0.000421171
rs2942062	G	A	G	A	-0.022708	0.0259	0.937362	0.9437	PCa	3	112305130	0.0181	140254	0.1525	0.004079	2.65003e-08	473298	28.6612	6.05526e-05
rs295	C	A	C	A	0.015869	-0.0024	0.235064	0.2396	PCa	8	19816238	0.0095	140254	0.8032	0.002337	1.16011e-11	474228	42.9504	9.05608e-05
rs295273	A	G	A	G	0.020579	-0.0218	0.255616	0.2676	PCa	9	86466968	0.0091	140254	0.0159801	0.002274	1.50003e-19	472811	76.2116	0.000161162
rs2979489	A	G	A	G	0.013752	-0.0147	0.741697	0.7442	PCa	8	30280833	0.0092	140254	0.1082	0.002266	1.32999e-09	473298	34.2992	7.24632e-05
rs2992333	A	G	A	G	-0.034153	0.0182	0.598657	0.6158	PCa	10	26727454	0.0083	140254	0.0278298	0.002028	1.3499e-63	470794	264.032	0.000560508
rs301162	G	A	G	A	0.026139	0.0071	0.853049	0.8529	PCa	16	85810647	0.0115	140254	0.5347	0.002803	1.16011e-20	474237	81.2502	0.000171299
rs3024971	G	T	G	T	-0.040232	-0.0097	0.107204	0.0956	PCa	12	57493727	0.0143	140254	0.498901	0.003209	5.03965e-36	474224	146.979	0.000309839
rs3093023	A	G	A	G	0.012677	-0.0034	0.43381	0.444	PCa	6	167534290	0.0085	140254	0.6851	0.001998	2.27002e-10	473773	37.405	7.8945e-05
rs3096309	T	C	T	C	0.014823	0.0032	0.824069	0.8464	PCa	16	89431603	0.0114	140254	0.7776	0.002608	1.36e-08	472838	30.1265	6.37101e-05
rs3110791	C	T	C	T	0.015409	-0.0016	0.623422	0.6235	PCa	7	135367828	0.0087	140254	0.8528	0.002059	7.49031e-14	474221	52.8744	0.000111485
rs3218148	A	G	A	G	-0.017678	0.0073	0.539783	0.562	PCa	1	23851787	0.0081	140254	0.3679	0.001991	7.07946e-19	470336	73.0388	0.000155267
rs33982662	A	C	A	C	0.020435	0.02	0.285267	0.281	PCa	9	139324737	0.0089	140254	0.0240902	0.002192	1.18987e-20	474229	80.7675	0.000170284
rs34173062	A	G	A	G	0.054559	0.0543	0.072995	0.0749	PCa	8	145158607	0.0196	140254	0.00556404	0.004091	1.54989e-40	468770	188.918	0.000402845
rs34210653	A	G	A	G	-0.175565	-0.0954	0.020746	0.0168	PCa	17	4535314	0.0389	140254	0.0142001	0.006973	8.10961e-140	473775	594.09	0.00125238
rs34212866	G	A	G	A	0.020115	0.0023	0.220743	0.215	PCa	15	43702964	0.0099	140254	0.8187	0.002401	5.73984e-17	474227	66.0214	0.0001392
rs34290285	A	G	A	G	-0.045886	-0.0021	0.257132	0.2592	PCa	2	242698640	0.0108	140254	0.847	0.002267	4.73042e-91	473295	381.013	0.000804374
rs34363176	G	C	G	C	0.01341	-0.002	0.243607	0.2357	PCa	13	100270177	0.01	140254	0.8383	0.002326	8.43005e-09	473153	31.3585	6.62712e-05
rs34439695	T	C	T	C	-0.037944	0.0039	0.035263	0.0381	PCa	11	33901483	0.0227	140254	0.8637	0.005456	3.67029e-12	474229	46.4596	9.7959e-05
rs34448954	T	C	T	C	-0.025253	0.0099	0.106374	0.1025	PCa	1	161168189	0.0137	140254	0.4683	0.003211	3.8699e-15	473775	57.4476	0.00012124
rs34466956	T	C	T	C	-0.01354	0.0112	0.5676	0.5555	PCa	19	3353622	0.009	140254	0.2142	0.002029	2.60016e-11	472213	42.4984	8.99902e-05
rs34495	T	G	T	G	-0.01983	0.003	0.304172	0.2776	PCa	5	98265807	0.0089	140254	0.734199	0.002155	3.67029e-20	471741	78.5367	0.000166455
rs34505104	G	A	G	A	-0.026127	-0.007	0.306171	0.3002	PCa	22	24624609	0.0093	140254	0.4529	0.00216	1.22011e-33	474218	137.572	0.000290018
rs346835	T	C	T	C	-0.02669	0.0047	0.328293	0.3271	PCa	2	8438693	0.0086	140254	0.5877	0.002104	7.54918e-37	473295	148.743	0.000314173
rs350836	T	C	T	C	-0.017201	0.0094	0.709927	0.7015	PCa	19	4080516	0.0091	140254	0.3025	0.002205	6.41062e-15	474205	57.7933	0.000121859
rs35249183	G	A	G	A	0.039991	0.0123	0.099837	0.0803	PCa	1	12099345	0.017	140254	0.4703	0.003364	1.46016e-32	473297	136.09	0.000287453
rs35409523	A	G	A	G	0.050096	-0.0105	0.075881	0.0804	PCa	2	213908457	0.0147	140254	0.4758	0.003754	1.42988e-40	473296	166.641	0.000351963
rs35689157	A	G	A	G	-0.069358	0.0109	0.034518	0.0355	PCa	17	37962846	0.0217	140254	0.6159	0.005438	3.2802e-37	472378	151.51	0.000320636
rs35689157	A	G	A	G	-0.069358	0.0109	0.034518	0.0355	PCa	17	37962845	0.0217	140254	0.6159	0.005438	3.2802e-37	472378	151.51	0.000320636
rs35850753	T	C	T	C	0.043576	0.106	0.019768	0.0215	PCa	17	7578671	0.0278	140254	0.000138998	0.007273	2.13998e-09	474212	34.8996	7.35896e-05
rs36084354	A	G	A	G	-0.045367	0.0126	0.091843	0.0737	PCa	19	1079959	0.0168	140254	0.4526	0.003441	1.17004e-39	472835	162.396	0.000343334
rs3731211	A	T	A	T	0.017545	-0.0181	0.720317	0.7285	PCa	9	21986847	0.0089	140254	0.0409704	0.002213	2.33991e-15	474235	58.8266	0.00012403
rs3742704	C	A	C	A	0.01948	0.003	0.091601	0.0892	PCa	14	88477882	0.0139	140254	0.8291	0.003441	1.54e-08	472837	29.8623	6.31517e-05
rs3746420	C	G	C	G	-0.031805	-0.0342	0.061219	0.0608	PCa	20	50140627	0.0182	140254	0.0605299	0.004163	2.25996e-14	474234	55.1461	0.000116271
rs3747869	C	A	C	A	0.019825	0.009	0.90083	0.8904	PCa	10	73520632	0.0138	140254	0.5142	0.003316	2.30999e-09	472837	33.2064	7.0223e-05
rs3756374	T	G	T	G	0.016911	0.0005	0.119107	0.1165	PCa	5	142517601	0.0129	140254	0.9704	0.00307	3.70997e-08	472837	28.377	6.00107e-05
rs3759332	C	T	C	T	-0.011935	-0.0058	0.390595	0.394	PCa	12	6491078	0.0091	140254	0.5192	0.002064	7.53998e-09	473153	32.0877	6.78122e-05
rs3785356	T	C	T	C	0.030168	0.019	0.298035	0.2862	PCa	16	27349168	0.0088	140254	0.0303802	0.00218	1.69981e-43	473258	180.289	0.000380808
rs3786586	G	A	G	A	0.031904	-0.0231	0.154646	0.1468	PCa	19	16495287	0.0121	140254	0.0565405	0.00275	4.41977e-31	473290	125.991	0.000266132
rs3790163	G	A	G	A	-0.015292	0.0242	0.792407	0.8075	PCa	20	10647951	0.0114	140254	0.0331703	0.002521	1.34999e-09	472216	36.3324	7.69342e-05
rs3812206	T	C	T	C	-0.012238	0.0076	0.300301	0.2997	PCa	6	16700098	0.0089	140254	0.3905	0.002181	2.07e-08	470484	29.6136	6.29389e-05
rs3823536	A	G	A	G	-0.017818	0.0073	0.467209	0.4551	PCa	7	128579666	0.0083	140254	0.3787	0.001986	3.16009e-19	473292	74.8193	0.000158058
rs3824867	G	A	G	A	0.016826	0.009	0.712364	0.7019	PCa	11	47468569	0.0088	140254	0.3108	0.002193	1.77011e-14	471752	54.7395	0.000116021
rs3846855	A	G	A	G	0.028194	0.0152	0.182937	0.216	PCa	6	33555877	0.0097	140254	0.1178	0.002567	5.00956e-28	473292	112.495	0.00023763
rs3850107	G	C	G	C	-0.013751	0.0062	0.29438	0.296	PCa	16	78150341	0.009	140254	0.4905	0.002196	3.94003e-10	473290	37.1825	7.85557e-05
rs3950296	G	C	G	C	0.023638	-0.0336	0.244421	0.2515	PCa	3	169493283	0.0093	140254	0.0002828	0.002297	8.30042e-25	474236	97.8935	0.000206381
rs397187	C	T	C	T	-0.012281	0.012	0.429693	0.4238	PCa	17	8784759	0.0087	140254	0.1677	0.002022	1.28e-09	473147	34.9778	7.39204e-05
rs4074672	T	C	T	C	0.014516	0.024	0.369285	0.361	PCa	3	183730295	0.0082	140254	0.00365502	0.00205	1.48013e-12	472834	46.4162	9.81564e-05
rs410867	G	A	G	A	-0.059414	-0.0113	0.216683	0.2205	PCa	19	16427111	0.0104	140254	0.2737	0.00241	4.12098e-134	474234	568.962	0.00119831
rs412884	C	T	C	T	0.057634	-0.0022	0.672171	0.6722	PCa	19	40219449	0.0087	140254	0.8031	0.002109	2.2182e-164	474234	695.254	0.00146391
rs41313381	A	C	A	C	0.050131	0.048	0.030679	0.0258	PCa	1	79411968	0.0264	140254	0.0689493	0.005645	7.05018e-19	471757	70.5237	0.000149469
rs4148757	C	A	C	A	-0.017147	-0.0109	0.210055	0.2034	PCa	1	229693846	0.01	140254	0.2717	0.002441	2.23975e-12	472363	46.0951	9.75745e-05
rs4149909	G	A	G	A	-0.0334	-0.0585	0.032649	0.032	PCa	1	242023898	0.0237	140254	0.01373	0.005569	2.07e-09	473776	33.3872	7.04656e-05
rs4236746	G	A	G	A	0.056854	0.0525	0.975145	0.9832	PCa	8	130699861	0.041	140254	0.2003	0.006399	6.77954e-19	474237	74.3188	0.000156688
rs4240624	A	G	A	G	-0.020391	-0.0056	0.909011	0.9058	PCa	8	9184231	0.0138	140254	0.684101	0.003453	3.62001e-09	473155	32.5461	6.87805e-05
rs4243951	G	A	G	A	-0.013907	0.0083	0.755956	0.7626	PCa	11	9856524	0.0097	140254	0.394	0.00232	2.1e-09	472835	33.7444	7.13611e-05
rs4280242	T	C	T	C	-0.032913	0.0237	0.754112	0.7279	PCa	16	2830482	0.0101	140254	0.0186599	0.002318	1.02991e-45	473154	190.158	0.000401734
rs4310436	A	G	A	G	0.018785	-0.0348	0.119611	0.1335	PCa	1	39489221	0.0124	140254	0.00491496	0.003065	9.14998e-10	474227	35.2466	7.43187e-05
rs4366169	C	A	C	A	0.012354	0.0092	0.310424	0.3217	PCa	9	16911638	0.0086	140254	0.2841	0.002145	8.70001e-09	474234	30.9887	6.53405e-05
rs4409785	C	T	C	T	0.016435	-0.0002	0.172343	0.1712	PCa	11	95311422	0.0109	140254	0.9823	0.00263	4.25001e-10	472838	36.4384	7.70572e-05
rs45577137	G	A	G	A	-0.059758	-0.0553	0.045218	0.0401	PCa	8	48651633	0.0256	140254	0.0307801	0.005157	5.10035e-31	468083	144.376	0.000308346
rs4618204	C	T	C	T	0.018183	-0.0249	0.443836	0.4607	PCa	3	101281534	0.008	140254	0.001893	0.002001	1.08993e-19	469340	76.6205	0.000163225
rs4652560	T	A	T	A	-0.015397	-0.008	0.617764	0.6247	PCa	1	181057188	0.0084	140254	0.3433	0.002044	5.22998e-14	474231	53.1001	0.000111958
rs466547	G	A	G	A	0.019109	0.0226	0.857978	0.8638	PCa	9	4834034	0.0123	140254	0.0652604	0.002846	1.94984e-11	472838	42.0813	8.89893e-05
rs4675190	T	C	T	C	-0.011666	0.0111	0.591061	0.5847	PCa	2	228320192	0.0081	140254	0.1724	0.002017	7.57007e-09	472213	31.0693	6.57907e-05
rs4680250	G	C	G	C	-0.015734	-0.0073	0.692997	0.6801	PCa	3	150941492	0.009	140254	0.4169	0.002175	4.84953e-13	472215	49.7471	0.000105337
rs4703589	C	T	C	T	0.014451	0.0085	0.532652	0.5498	PCa	5	72097351	0.0081	140254	0.2926	0.001983	3.25987e-13	474234	49.3114	0.00010397
rs4703730	T	C	T	C	-0.016026	-0.0165	0.516976	0.5382	PCa	5	76549688	0.0081	140254	0.0413304	0.001984	6.91035e-16	473295	60.7165	0.000128268
rs4722171	G	A	G	A	-0.027253	0.0021	0.592101	0.5776	PCa	7	22785717	0.0081	140254	0.7931	0.002019	1.83021e-41	474232	170.198	0.000358763
rs473739	G	T	G	T	-0.013882	-0.0014	0.31889	0.3105	PCa	11	64147919	0.0087	140254	0.871	0.002128	7.06968e-11	473293	39.624	8.37129e-05
rs4739140	T	C	T	C	-0.014554	0.0026	0.611355	0.624	PCa	8	79753010	0.0086	140254	0.764599	0.002057	1.53003e-12	471755	47.4899	0.000100656
rs4746153	C	G	C	G	0.015663	0.0085	0.185407	0.19	PCa	10	75598282	0.0103	140254	0.4069	0.002552	8.58005e-10	474234	35.1457	7.41049e-05
rs4849748	C	T	C	T	-0.014362	0.0028	0.266942	0.2822	PCa	2	112228828	0.0125	140254	0.8256	0.002511	1.09001e-08	466515	37.6631	8.07263e-05
rs4857909	G	A	G	A	0.120719	0.0223	0.87972	0.8758	PCa	3	128300468	0.0125	140254	0.0754501	0.003053	1e-200	473295	1464.17	0.00308403
rs4870977	C	G	C	G	-0.01875	0.0235	0.870857	0.867	PCa	8	127526842	0.0123	140254	0.0552395	0.002958	2.39999e-10	474236	37.5041	7.9077e-05
rs4908835	C	T	C	T	0.019184	-0.0257	0.161355	0.1691	PCa	1	9357460	0.0124	140254	0.0384096	0.002719	1.80011e-12	474234	47.2394	9.96022e-05
rs4931002	A	C	A	C	-0.02158	0.006	0.779279	0.7889	PCa	12	32143169	0.0103	140254	0.5576	0.002388	1.72982e-19	474236	75.986	0.000160203
rs495149	T	C	T	C	0.024275	-0.0123	0.164184	0.1693	PCa	10	89795523	0.0108	140254	0.2544	0.002674	1.15001e-19	474234	76.7102	0.00016173
rs496475	G	T	G	T	0.035017	0.0033	0.387008	0.3926	PCa	9	113638236	0.0085	140254	0.697599	0.002033	1.83021e-66	474232	276.062	0.000581785
rs520461	G	A	G	A	-0.013748	-0.0154	0.2218	0.226	PCa	11	126047425	0.0099	140254	0.1192	0.00239	9.08009e-09	474233	30.9444	6.52472e-05
rs526369	G	A	G	A	0.018996	0.0185	0.143107	0.148	PCa	6	106803105	0.0114	140254	0.1057	0.002863	3.39e-11	474223	41.9723	8.84997e-05
rs556063	G	A	G	A	0.012802	0.029	0.573536	0.5879	PCa	1	111318291	0.0081	140254	0.000340698	0.002003	1.68e-10	472834	37.9116	8.01731e-05
rs55868524	A	G	A	G	0.013148	-0.0006	0.605887	0.6162	PCa	17	7170665	0.0083	140254	0.9435	0.002031	9.9106e-11	474206	39.153	8.25585e-05
rs55879743	T	C	T	C	0.077662	-0.0237	0.066369	0.0589	PCa	7	75470364	0.0188	140254	0.2079	0.004051	7.06968e-82	474208	354.716	0.00074746
rs55955211	C	A	C	A	0.031363	0.0267	0.07362	0.0686	PCa	22	50656109	0.0175	140254	0.1265	0.003822	2.41991e-16	473289	63.5089	0.000134168
rs56117721	A	T	A	T	-0.104406	-0.0216	0.071639	0.074	PCa	21	36398586	0.0158	140254	0.1714	0.003874	6.63743e-160	474236	688.608	0.00144993
rs56179563	A	G	A	G	0.017858	0.0168	0.389076	0.3683	PCa	7	129685597	0.009	140254	0.0612604	0.002055	3.8699e-18	474225	71.9064	0.000151606
rs56195338	A	G	A	G	-0.030068	-0.0242	0.057715	0.0528	PCa	7	8107922	0.019	140254	0.2047	0.004266	1.88018e-12	471423	46.3621	9.83354e-05
rs56330463	C	T	C	T	0.039484	-0.0147	0.55326	0.5783	PCa	5	148200011	0.0085	140254	0.0856308	0.002008	5.38022e-86	474231	365.747	0.000770649
rs574183	G	A	G	A	-0.013813	0.0017	0.388961	0.4021	PCa	8	95973816	0.0082	140254	0.8376	0.002036	1.20005e-11	473147	42.9157	9.06945e-05
rs5747308	C	A	C	A	0.015575	-0.0228	0.504517	0.4991	PCa	22	18133500	0.0079	140254	0.004048	0.001987	4.81948e-15	474226	57.5213	0.00012128
rs57633475	G	A	G	A	-0.02465	-0.0155	0.121715	0.1286	PCa	18	46469650	0.0125	140254	0.2143	0.003048	6.36063e-16	474235	61.616	0.00012991
rs57834782	A	T	A	T	-0.058285	0.0008	0.244809	0.2546	PCa	7	20502828	0.0095	140254	0.9335	0.002306	7.78037e-141	474226	596.429	0.00125611
rs58745116	A	G	A	G	-0.015201	-0.0024	0.391451	0.3719	PCa	17	33803592	0.0086	140254	0.7801	0.002034	8.20918e-14	473122	52.0917	0.00011009
rs58833930	T	C	T	C	-0.023363	-0.0117	0.112968	0.1181	PCa	11	2325997	0.0126	140254	0.3533	0.003139	1.02991e-13	473290	51.7794	0.000109391
rs60175411	A	G	A	G	-0.029781	-0.0099	0.166741	0.1762	PCa	22	37311858	0.0112	140254	0.3766	0.002681	1.24997e-28	473297	116.673	0.000246451
rs60600003	G	T	G	T	0.042906	-0.0283	0.100334	0.0984	PCa	7	37382465	0.0141	140254	0.04492	0.003317	3.05e-38	474233	157.664	0.00033235
rs60646393	A	G	A	G	-0.024038	-0.0137	0.065569	0.0777	PCa	5	135224755	0.0155	140254	0.3761	0.004027	2.45002e-09	474235	33.5812	7.08064e-05
rs6103572	C	T	C	T	-0.024061	-0.0059	0.729098	0.7278	PCa	20	42657862	0.0091	140254	0.5163	0.002237	5.95937e-27	473156	108.233	0.000228694
rs6139104	T	A	T	A	-0.019392	0.0008	0.092532	0.0881	PCa	20	390310	0.0155	140254	0.9574	0.003441	1.78e-08	470468	29.7137	6.31537e-05
rs6141755	T	G	T	G	-0.016817	-0.0003	0.236009	0.2542	PCa	20	31163565	0.0095	140254	0.9778	0.002348	8.30042e-13	474229	48.37	0.000101987
rs61426394	C	G	C	G	-0.024582	-0.0384	0.067297	0.0638	PCa	16	9053519	0.0168	140254	0.02238	0.003983	6.99005e-10	473155	35.8955	7.58584e-05
rs61798836	C	T	C	T	0.014532	0.0126	0.17025	0.1723	PCa	1	92013622	0.0106	140254	0.2372	0.002639	3.74999e-08	474235	28.2966	5.96644e-05
rs62005030	T	C	T	C	-0.016605	-0.0093	0.123915	0.117	PCa	15	60725339	0.0128	140254	0.4683	0.003028	4.26e-08	474184	28.389	5.98657e-05
rs62006172	A	G	A	G	-0.037536	0.0365	0.041969	0.0349	PCa	15	38904527	0.0245	140254	0.1364	0.004973	4.61955e-14	474236	53.7375	0.000113301
rs62011287	G	A	G	A	-0.01269	0.0009	0.344259	0.3581	PCa	15	63791228	0.0085	140254	0.9138	0.002091	1.31999e-09	474229	34.4819	7.27061e-05
rs62061733	G	A	G	A	-0.032296	-0.0251	0.229432	0.2076	PCa	17	44018399	0.0099	140254	0.0109799	0.002364	1.91999e-42	474233	174.962	0.000368801
rs62086903	C	T	C	T	0.030422	-0.0238	0.231992	0.235	PCa	17	66016006	0.0098	140254	0.0154401	0.00238	2.26986e-37	473295	156.142	0.000329795
rs62105489	T	C	T	C	-0.030245	0.0025	0.052894	0.0459	PCa	2	8757326	0.0218	140254	0.9078	0.004452	1.13006e-11	474234	43.4685	9.1652e-05
rs62117160	A	G	A	G	-0.047573	0.0227	0.045256	0.0372	PCa	19	45232161	0.0219	140254	0.3001	0.00477	2.14981e-23	474231	92.7661	0.000195575
rs62183994	T	C	T	C	0.026904	-0.0318	0.050879	0.0544	PCa	2	204614872	0.0187	140254	0.0895406	0.004517	2.65003e-09	473295	33.0892	6.99075e-05
rs62308111	T	G	T	G	0.015386	0.0057	0.221457	0.2293	PCa	4	57738491	0.0096	140254	0.5517	0.0024	1.5e-10	473298	38.6388	8.16307e-05
rs62385501	A	T	A	T	-0.014427	0.0006	0.308103	0.2999	PCa	5	171950231	0.0088	140254	0.9467	0.002142	1.67996e-11	474226	42.0866	8.874e-05
rs62395833	C	G	C	G	0.036768	0.032	0.043064	0.0464	PCa	6	31807652	0.0188	140254	0.0884993	0.004882	5.26987e-14	472377	52.6386	0.000111421
rs62408224	G	A	G	A	-0.042179	0.0063	0.350368	0.3318	PCa	6	90955995	0.0085	140254	0.4549	0.002073	5.68984e-92	474234	384.378	0.000809868
rs62473720	G	A	G	A	0.014247	0.0053	0.317118	0.3058	PCa	7	77254547	0.0093	140254	0.5662	0.002136	2.63998e-11	473140	41.5979	8.7911e-05
rs62539154	A	G	A	G	0.027464	-0.001	0.097259	0.0995	PCa	8	48677930	0.0133	140254	0.9388	0.003402	7.19946e-16	474234	62.8204	0.00013245
rs634534	G	A	G	A	0.032917	-0.0049	0.542475	0.549	PCa	11	65665256	0.0081	140254	0.547299	0.001998	5.83042e-61	473291	254.699	0.000537855
rs637064	T	C	T	C	0.024251	0.011	0.556128	0.5658	PCa	11	108140909	0.008	140254	0.1693	0.001994	5.43e-34	474235	137.734	0.00029035
rs6479336	A	T	A	T	-0.029195	0.0334	0.18496	0.187	PCa	9	94110288	0.0104	140254	0.00139701	0.002556	3.44033e-30	474190	121.89	0.000256983
rs6490291	A	T	A	T	-0.066084	0.0217	0.964087	0.9693	PCa	12	112177775	0.03	140254	0.4691	0.005837	1.10994e-29	448759	135.749	0.000302406
rs6496717	T	C	T	C	0.018867	-0.0014	0.759996	0.759	PCa	15	91181567	0.0094	140254	0.8779	0.00232	4.41977e-16	474237	61.591	0.000129857
rs6556313	G	A	G	A	0.019467	0.0057	0.332338	0.3399	PCa	5	176792491	0.009	140254	0.5277	0.002102	2.16023e-20	474227	79.7671	0.000168176
rs6573020	T	C	T	C	0.020574	-0.0136	0.433436	0.4425	PCa	14	55871452	0.0083	140254	0.0997103	0.002019	2.30994e-24	474234	98.6108	0.000207894
rs6670664	A	T	A	T	-0.015066	-0.006	0.662541	0.6293	PCa	1	26531956	0.0086	140254	0.489	0.002099	7.38074e-13	474234	48.1389	0.000101499
rs6672031	G	C	G	C	0.020115	0.0133	0.48634	0.4709	PCa	1	172796505	0.0082	140254	0.1078	0.002015	1.9002e-23	474236	95.8889	0.000202156
rs66735324	G	A	G	A	-0.013812	-0.0048	0.220762	0.2384	PCa	5	86298649	0.0095	140254	0.6102	0.002386	7.29995e-09	473155	31.0577	6.56353e-05
rs668248	C	G	C	G	-0.016501	0.0096	0.61554	0.618	PCa	11	128586262	0.0086	140254	0.2648	0.002036	5.49035e-16	474234	61.1233	0.000128872
rs6684992	T	A	T	A	0.037659	-0.0067	0.119465	0.1224	PCa	1	87752000	0.0124	140254	0.589299	0.003052	6.06038e-35	474233	141.539	0.00029837
rs6731125	C	T	C	T	0.017166	0.004	0.564761	0.5646	PCa	2	182308836	0.0081	140254	0.621901	0.002002	1.03992e-17	473296	68.5735	0.000144864
rs6741307	T	C	T	C	0.014022	0.0016	0.639529	0.6352	PCa	2	196998315	0.0085	140254	0.8505	0.002144	6.31975e-11	435514	39.4841	9.06526e-05
rs6750754	G	T	G	T	-0.063977	-0.0108	0.264203	0.2684	PCa	2	213830187	0.0092	140254	0.2404	0.002243	8.35603e-179	473293	754.389	0.00159138
rs67856193	G	C	G	C	0.023655	-0.0022	0.308431	0.3132	PCa	14	93024616	0.0093	140254	0.8172	0.002175	1.63005e-27	474230	113.23	0.000238709
rs6787336	A	G	A	G	0.036335	0.0031	0.287462	0.2614	PCa	3	3153194	0.0098	140254	0.7475	0.002238	3.29003e-59	473154	256.039	0.00054084
rs6904506	C	T	C	T	-0.05238	0.0071	0.088477	0.1057	PCa	6	245096	0.0143	140254	0.6205	0.003544	2.25009e-49	471426	208.72	0.000442547
rs6924350	C	A	C	A	0.050023	0.0314	0.18447	0.2071	PCa	6	31339556	0.0097	140254	0.001236	0.002537	1.75995e-86	471739	355.438	0.000752896
rs6924387	G	A	G	A	0.016659	0.0196	0.410173	0.4187	PCa	6	137082948	0.0087	140254	0.0240198	0.002027	2.18978e-16	474233	63.6898	0.000134283
rs6930635	C	T	C	T	-0.037712	0.0082	0.078494	0.0854	PCa	6	395634	0.0148	140254	0.579201	0.003739	6.82967e-24	470025	96.724	0.000205742
rs6956283	T	C	T	C	-0.01568	-0.0069	0.732752	0.7377	PCa	7	98756597	0.0091	140254	0.4501	0.002237	2.48028e-12	474222	45.6685	9.62927e-05
rs6971710	A	G	A	G	0.028325	0.0122	0.201035	0.1969	PCa	7	3140173	0.0102	140254	0.2299	0.002475	2.74979e-30	474215	122.252	0.000257733
rs6979947	G	A	G	A	0.013224	0.0019	0.266399	0.2699	PCa	7	157005863	0.009	140254	0.8326	0.002242	3.74999e-09	472836	32.3213	6.83515e-05
rs6986109	T	G	T	G	-0.016486	0.0205	0.704331	0.7028	PCa	8	81286298	0.0089	140254	0.0215298	0.002181	4.24033e-14	474234	53.689	0.000113199
rs6989099	C	T	C	T	-0.017763	-0.0056	0.317295	0.3168	PCa	8	66898262	0.0087	140254	0.517101	0.002133	8.58025e-17	474231	64.8348	0.000136697
rs699664	T	C	T	C	-0.015655	-0.0742	0.329576	0.3263	PCa	2	85780536	0.0085	140254	1.88582e-18	0.002102	1e-13	472834	51.215	0.000108303
rs6999452	A	G	A	G	0.011632	-0.0071	0.517717	0.5375	PCa	8	106397116	0.0083	140254	0.3894	0.001991	5.33003e-09	472836	31.9502	6.75668e-05
rs7009579	G	A	G	A	-0.012203	0.0038	0.428946	0.448	PCa	8	81064734	0.0086	140254	0.6627	0.002006	1.22e-09	474235	34.5994	7.2953e-05
rs7026022	C	A	C	A	0.012099	0.0123	0.377752	0.3713	PCa	9	102562216	0.0082	140254	0.1347	0.002045	3.38003e-09	472833	32.5414	6.88176e-05
rs7080536	A	G	A	G	-0.043694	-0.0134	0.043176	0.0365	PCa	10	115348046	0.0216	140254	0.5361	0.004952	1.17004e-18	472834	74.5977	0.000157742
rs708776	T	G	T	G	0.026773	-0.0003	0.940532	0.9417	PCa	1	226923505	0.0177	140254	0.9864	0.004244	2.90998e-10	472836	37.9163	8.01828e-05
rs7123726	C	T	C	T	0.016914	-0.0106	0.210494	0.2077	PCa	11	118694547	0.01	140254	0.2895	0.002436	3.95003e-12	474213	45.0954	9.50863e-05
rs7141943	G	A	G	A	0.015879	0.0045	0.394677	0.394	PCa	14	25438250	0.0084	140254	0.5915	0.002038	7.00003e-15	473294	57.0281	0.000120477
rs71429414	A	G	A	G	-0.018575	0.0167	0.196207	0.1982	PCa	13	42945821	0.01	140254	0.0967008	0.002496	1.02991e-13	474231	51.6159	0.000108829
rs71508968	A	G	A	G	0.036234	0.0116	0.025836	0.0227	PCa	10	65253869	0.0294	140254	0.6947	0.006364	1.28e-08	474233	31.343	6.60876e-05
rs71525665	A	G	G	C	-0.018993	-0.014	0.362957	0.0752	PCa	7	17016637	0.0156	140254	0.3708	0.002067	4.14954e-20	474231	79.1231	0.000166817
rs71525665	A	G	A	G	-0.018993	-0.013	0.362957	0.3643	PCa	7	17016646	0.0084	140254	0.1213	0.002067	4.14954e-20	474231	79.1231	0.000166817
rs7158239	A	G	A	G	0.01556	-0.0157	0.395176	0.3907	PCa	14	65520616	0.0086	140254	0.0692596	0.002037	2.27982e-14	474233	54.8922	0.000115736
rs71628184	T	C	T	C	0.021187	-0.0093	0.094165	0.0943	PCa	1	160596935	0.0162	140254	0.5668	0.003449	8.31994e-10	474235	36.319	7.65786e-05
rs7173571	C	T	C	T	0.013979	0.0054	0.526604	0.5295	PCa	15	41712807	0.0082	140254	0.508899	0.001993	2.39994e-12	474233	46.2088	9.74296e-05
rs7215391	T	C	T	C	-0.012672	-0.0008	0.257019	0.2495	PCa	17	64232022	0.0093	140254	0.9309	0.002272	2.49e-08	474232	29.0858	6.13286e-05
rs7220649	T	C	T	C	-0.028223	0.0194	0.043218	0.039	PCa	17	76331757	0.0236	140254	0.4112	0.004951	1.23001e-08	469930	30.9582	6.5874e-05
rs725613	G	T	G	T	-0.047446	0.0011	0.355982	0.3535	PCa	16	11169683	0.0086	140254	0.8948	0.002071	4.77529e-116	472836	488.556	0.00103218
rs7257	A	G	A	G	0.033603	0.0139	0.567153	0.5674	PCa	15	80191343	0.0081	140254	0.0860399	0.002002	3.59998e-63	473776	262.806	0.000554397
rs7267752	C	T	C	T	0.020618	-0.0039	0.083489	0.0843	PCa	20	17755245	0.0153	140254	0.7979	0.003599	1.03999e-08	473297	30.793	6.50564e-05
rs72695582	A	G	A	G	-0.050092	0.0006	0.02972	0.0282	PCa	9	6633664	0.0253	140254	0.9821	0.005908	2.39994e-17	474232	68.6383	0.000144715
rs72766638	A	C	A	C	-0.024311	-0.0195	0.164331	0.179	PCa	9	136931778	0.0104	140254	0.0608107	0.002673	9.94031e-20	474228	76.9923	0.000162327
rs72800841	A	G	A	G	-0.015808	-0.005	0.249931	0.2363	PCa	16	31014247	0.0095	140254	0.5954	0.002293	5.62989e-12	474232	44.4362	9.36926e-05
rs72834751	T	C	T	C	-0.071743	0.0476	0.01273	0.0146	PCa	10	64559465	0.0347	140254	0.1704	0.009325	1.50003e-14	474234	61.3624	0.000129376
rs72987040	A	C	A	C	-0.021632	-0.0148	0.126171	0.1217	PCa	19	3251116	0.0135	140254	0.2743	0.00298	4.07005e-13	474232	48.9379	0.000103183
rs7299446	A	T	A	T	-0.011517	0	0.524295	0.5338	PCa	12	70611429	0.008	140254	0.997	0.001981	6.23993e-09	474230	31.3791	6.61641e-05
rs73046033	G	T	G	T	-0.021552	0.0005	0.116838	0.1157	PCa	3	171527955	0.0127	140254	0.9701	0.003092	3.29003e-12	474234	45.4636	9.58583e-05
rs73072498	C	T	C	T	0.060029	0.0308	0.009171	0.0081	PCa	3	50783442	0.0475	140254	0.517001	0.010455	9.63008e-09	473800	31.0307	6.54889e-05
rs73086541	A	C	A	C	-0.011789	0.0334	0.395121	0.4151	PCa	7	20376103	0.0082	140254	4.56804e-05	0.002035	7.07001e-09	474232	31.5067	6.64328e-05
rs73118830	C	T	C	T	-0.029368	-0.013	0.08553	0.0952	PCa	7	50764948	0.0143	140254	0.363	0.003538	1.07994e-16	474236	63.9911	0.000134917
rs73191842	G	T	G	T	0.053919	0.001	0.021394	0.0155	PCa	12	110986507	0.0371	140254	0.9787	0.006882	4.90004e-15	471441	57.3976	0.000121734
rs73205140	C	T	C	T	0.037235	-0.0329	0.104781	0.0935	PCa	3	128309545	0.0142	140254	0.0205902	0.003255	2.91005e-30	473296	123.138	0.000260103
rs73232881	C	T	C	T	0.067388	-0.025	0.213178	0.2052	PCa	4	38664131	0.0101	140254	0.01305	0.002418	8.22243e-171	474216	723.523	0.0015234
rs73238201	T	C	T	C	-0.016486	-0.0183	0.179352	0.1779	PCa	3	142204728	0.0105	140254	0.08314	0.002573	1.51999e-10	474236	37.9449	8.00062e-05
rs73272842	A	G	A	G	-0.025354	-0.0153	0.122779	0.1253	PCa	5	150453888	0.0124	140254	0.2192	0.003019	4.83949e-17	474234	65.6763	0.00013847
rs7327960	C	T	C	T	0.017659	0.0039	0.826621	0.8356	PCa	13	74682892	0.0109	140254	0.720299	0.002629	1.90985e-11	474235	42.3933	8.93851e-05
rs73322872	T	C	T	C	0.014569	-0.008	0.241917	0.2343	PCa	20	62694105	0.0098	140254	0.4145	0.002327	3.91003e-10	473153	36.839	7.78525e-05
rs73428834	T	C	T	C	0.029847	-0.0323	0.074788	0.0778	PCa	6	42255274	0.0164	140254	0.0484898	0.003774	2.72019e-15	474234	58.4724	0.000123283
rs7354779	C	T	C	T	0.017686	0.006	0.271434	0.2522	PCa	21	45670770	0.01	140254	0.5498	0.002236	2.71019e-15	472831	58.5035	0.000123715
rs7382061	C	T	C	T	-0.054579	-0.0338	0.590665	0.5721	PCa	6	30047965	0.008	140254	2.427e-05	0.002014	1.1298e-161	472694	681.879	0.00144046
rs739427	C	G	C	G	-0.022486	-0.0108	0.511723	0.5064	PCa	22	31659101	0.008	140254	0.1751	0.001985	1.05999e-29	474236	119.856	0.000252671
rs73963711	T	C	T	C	0.022097	-0.0066	0.210821	0.2343	PCa	18	60874413	0.0097	140254	0.496	0.002465	3.2802e-19	472214	76.7353	0.000162475
rs7423615	T	C	T	C	0.023183	-0.0091	0.187322	0.1771	PCa	2	231116874	0.0105	140254	0.3887	0.002529	5.10035e-20	473289	77.4594	0.000163635
rs743002	C	T	C	T	-0.058857	-0.0366	0.065649	0.0587	PCa	22	41404939	0.0176	140254	0.03721	0.00403	2.90001e-48	474235	201.624	0.000424976
rs74331768	A	G	A	G	0.019483	0.0159	0.098145	0.0888	PCa	16	2161793	0.0148	140254	0.2841	0.003368	7.48997e-09	474231	31.8688	6.71965e-05
rs7441808	G	A	G	A	0.013917	-0.0102	0.301163	0.2913	PCa	4	26090375	0.0089	140254	0.2501	0.002161	1.22e-10	474232	38.6656	8.15265e-05
rs74480102	A	G	A	G	-0.083018	-0.0005	0.042751	0.033	PCa	17	7742601	0.0266	140254	0.9858	0.00494	2.52e-63	472379	266.613	0.000564087
rs74612091	A	T	A	T	0.060952	-0.0173	0.063075	0.0648	PCa	9	135877278	0.0172	140254	0.3131	0.004113	1.22999e-49	473293	207.916	0.000439105
rs746550	T	C	T	C	0.023016	0.0022	0.235899	0.2218	PCa	4	123619689	0.0098	140254	0.8264	0.002342	9.03025e-23	474233	90.5819	0.000190971
rs7556106	A	G	A	G	-0.033306	0.0052	0.064255	0.0655	PCa	1	28589008	0.0163	140254	0.7504	0.004033	1.57e-16	474224	63.2675	0.000133395
rs7569084	T	C	T	C	0.018707	0.0147	0.584311	0.5812	PCa	2	65656969	0.0083	140254	0.0763695	0.002006	1.18987e-20	472837	80.3963	0.000170001
rs75737219	A	C	A	C	0.051583	0.0033	0.013709	0.0239	PCa	18	45437715	0.0275	140254	0.9059	0.008568	1.78999e-09	472528	34.0027	7.19538e-05
rs7591231	G	C	G	C	0.01319	0.0087	0.237633	0.2267	PCa	2	54829596	0.0095	140254	0.3623	0.002318	1.29999e-08	474233	29.8958	6.30363e-05
rs7593992	C	T	C	T	0.03047	-0.0057	0.768386	0.7663	PCa	2	112395534	0.0098	140254	0.563101	0.002346	1.51985e-38	472836	156.305	0.00033046
rs7636495	A	G	A	G	-0.024041	-0.003	0.180819	0.1657	PCa	3	196367936	0.0127	140254	0.8134	0.002591	1.83992e-20	472827	80.9721	0.000171222
rs7646283	T	C	T	C	0.025996	-0.0025	0.367733	0.3673	PCa	3	33046480	0.0085	140254	0.7719	0.002063	2.33024e-36	474234	149.075	0.000314251
rs7646695	T	C	T	C	0.017597	-0.0059	0.17966	0.1686	PCa	3	72172181	0.0115	140254	0.609101	0.002617	1.82012e-11	474229	43.2893	9.12751e-05
rs7649812	G	C	G	C	0.016017	-0.0142	0.242796	0.2608	PCa	3	98449191	0.0096	140254	0.1385	0.002304	3.74024e-12	474237	44.7387	9.43293e-05
rs76793172	T	C	T	C	-0.041676	-0.0213	0.091583	0.1045	PCa	19	46359794	0.0131	140254	0.1026	0.003436	8.07049e-34	474234	137.095	0.000289003
rs76830965	A	C	A	C	-0.023407	-0.0052	0.117642	0.1041	PCa	3	159637678	0.0137	140254	0.701601	0.003083	3.26964e-14	473155	53.8247	0.000113744
rs7687708	G	T	G	T	-0.014708	0.0286	0.219981	0.2134	PCa	4	6906076	0.0131	140254	0.0287899	0.002434	1.55998e-09	474231	35.2087	7.42382e-05
rs76908370	G	A	G	A	-0.032272	0.053	0.036338	0.0389	PCa	2	163207971	0.0226	140254	0.0189898	0.005559	6.56992e-09	473298	34.525	7.29403e-05
rs76981581	G	C	G	C	-0.026078	0.0108	0.047887	0.062	PCa	4	38416046	0.0179	140254	0.543501	0.004658	2.21998e-08	474237	29.4108	6.20133e-05
rs7700687	T	C	T	C	0.040023	-0.019	0.617223	0.6335	PCa	5	141491985	0.0083	140254	0.0222802	0.002035	4.81948e-86	474213	359.203	0.000756898
rs77331334	A	G	A	G	0.038344	-0.0225	0.020938	0.02	PCa	11	75438737	0.0302	140254	0.4556	0.006985	4.12003e-08	473773	28.5606	6.02796e-05
rs77625297	C	G	C	G	-0.045912	0.0595	0.035282	0.0307	PCa	1	65362766	0.0283	140254	0.0358798	0.005607	2.78997e-16	473297	67.9254	0.000143495
rs7764278	T	G	T	G	0.01731	0.008	0.205108	0.2038	PCa	6	42157817	0.0109	140254	0.4622	0.002455	1.83992e-12	472836	46.2028	9.77046e-05
rs778756	G	A	G	A	-0.015959	0.0063	0.579738	0.5671	PCa	2	61781994	0.0083	140254	0.4489	0.002001	1.57e-15	474232	58.8624	0.000124106
rs7797428	T	C	T	C	0.012392	-0.0156	0.469244	0.4854	PCa	7	124886883	0.0085	140254	0.0659599	0.001999	5.85006e-10	473289	36.2048	7.64903e-05
rs783646	C	G	C	G	-0.018804	0.073	0.816656	0.8049	PCa	6	117286220	0.0101	140254	6.15177e-13	0.002566	2.40991e-13	474234	50.2198	0.000105885
rs7839946	C	T	C	T	0.024301	0.0239	0.056991	0.0584	PCa	8	22901943	0.0178	140254	0.1801	0.004327	2e-08	473297	30.0443	6.34747e-05
rs7840212	T	C	T	C	-0.040204	0.0037	0.336961	0.3425	PCa	8	130599247	0.0085	140254	0.6612	0.00211	7.1105e-81	472832	341.75	0.000722249
rs7846314	T	A	T	A	-0.032851	-0.0015	0.186954	0.186	PCa	8	61650831	0.0102	140254	0.8853	0.002543	3.92013e-38	474237	155.638	0.000328078
rs7868130	T	C	T	C	0.03239	-0.0145	0.258801	0.2769	PCa	9	4998401	0.0092	140254	0.1124	0.002269	3.34965e-46	474228	190.948	0.000402488
rs7897422	C	T	C	T	0.020768	-0.0129	0.192058	0.226	PCa	10	90849704	0.0099	140254	0.1959	0.002521	1.85012e-16	473135	63.3396	0.000133854
rs7936434	C	G	C	G	0.043013	-0.0288	0.477743	0.4673	PCa	11	76293805	0.0081	140254	0.000395503	0.001984	4.08319e-104	474206	438.204	0.000923226
rs79716587	A	G	A	G	-0.024455	0.0257	0.126529	0.1051	PCa	2	143886819	0.0136	140254	0.05972	0.003003	3.99025e-16	473296	62.574	0.000132192
rs7975	A	G	A	G	-0.012123	0.0095	0.324166	0.33	PCa	14	77793207	0.0086	140254	0.2735	0.002124	1.17001e-08	472834	30.4505	6.43958e-05
rs7986796	T	G	T	G	0.024263	-0.005	0.6277	0.6334	PCa	13	40351064	0.0086	140254	0.5662	0.002058	4.91021e-32	474237	130.521	0.000275147
rs79881201	T	C	T	C	0.040325	0.0108	0.35982	0.3469	PCa	5	110427795	0.0086	140254	0.2088	0.002063	4.71954e-85	474235	355.537	0.000749145
rs8	T	C	T	C	0.021919	-0.0114	0.204252	0.2003	PCa	7	92408329	0.0107	140254	0.2875	0.002545	7.62957e-18	473147	73.9056	0.000156176
rs80054178	C	T	C	T	-0.081789	-0.0215	0.022394	0.0167	PCa	20	30294682	0.0351	140254	0.539699	0.006746	8.57038e-34	474237	138.943	0.000292897
rs80066203	T	C	T	C	-0.024133	-0.0296	0.067935	0.0643	PCa	2	26220710	0.0178	140254	0.095971	0.003931	8.53002e-10	474233	34.9797	7.37552e-05
rs8012643	T	C	T	C	0.015461	-0.0371	0.286432	0.2837	PCa	14	37692864	0.0088	140254	2.44e-05	0.002194	1.90985e-12	474233	46.3443	9.77152e-05
rs8020739	T	G	T	G	0.02471	-0.0113	0.64383	0.6543	PCa	14	35882492	0.0086	140254	0.1879	0.002087	2.5698e-32	472205	132.268	0.00028003
rs8026803	C	T	C	T	-0.031256	-0.0179	0.260856	0.2566	PCa	15	80260014	0.0095	140254	0.0590296	0.002259	1.66994e-43	473295	178.37	0.000376727
rs8044920	T	C	T	C	0.012096	0.0093	0.376333	0.3675	PCa	16	69838676	0.0084	140254	0.2691	0.002048	3.58996e-09	474235	32.5733	6.86813e-05
rs8050508	T	C	T	C	0.034941	-0.0172	0.030896	0.0404	PCa	16	67303358	0.0208	140254	0.4079	0.005716	1.01e-09	474234	34.6735	7.31094e-05
rs8076052	C	A	C	A	-0.018335	0.0011	0.296433	0.3031	PCa	17	73779198	0.0094	140254	0.9055	0.00218	4.33012e-17	473295	66.3769	0.000140224
rs8083368	A	G	A	G	0.015482	-0.0041	0.230071	0.2481	PCa	18	56219590	0.0098	140254	0.6721	0.002364	5.98963e-11	472833	40.1552	8.49174e-05
rs8113367	G	A	G	A	0.017185	-0.0046	0.632307	0.643	PCa	19	18388250	0.0085	140254	0.584501	0.002056	6.68036e-17	474222	65.1304	0.000137323
rs884634	C	T	C	T	0.012422	0.0123	0.415032	0.4116	PCa	9	34861298	0.0083	140254	0.14	0.002012	6.82999e-10	474235	35.5347	7.4925e-05
rs900382	T	C	T	C	-0.050934	0.0177	0.027281	0.0405	PCa	3	128751218	0.0238	140254	0.4568	0.006129	1e-16	474215	65.3023	0.000137687
rs911603	A	C	A	C	-0.024681	-0.0019	0.40355	0.4271	PCa	9	117697584	0.0082	140254	0.8197	0.002043	1.42004e-33	474232	139.106	0.000293242
rs925966	G	C	G	C	-0.018295	0.005	0.759472	0.7051	PCa	2	136806959	0.0098	140254	0.6059	0.002373	1.32008e-14	472217	57.752	0.000122285
rs9349322	C	A	C	A	0.022029	0.0158	0.146915	0.1641	PCa	6	45634092	0.0111	140254	0.157	0.002803	4.04017e-15	474236	57.6933	0.00012164
rs9389268	G	A	G	A	-0.045367	-0.0118	0.2561	0.2658	PCa	6	135419631	0.0096	140254	0.2191	0.002292	3.68978e-87	474216	372.178	0.000784213
rs9392525	C	T	C	T	0.01321	-0.0078	0.57553	0.5531	PCa	6	435677	0.0082	140254	0.3411	0.002024	6.95024e-11	471424	40.1975	8.5261e-05
rs941616	T	C	T	C	-0.011801	-0.0027	0.609564	0.6016	PCa	14	52621945	0.0085	140254	0.749401	0.002034	6.69006e-09	474236	31.4384	6.62883e-05
rs9428321	C	T	C	T	0.015638	0.0083	0.666938	0.6779	PCa	1	120647620	0.0101	140254	0.4123	0.002185	8.56052e-13	444895	48.3401	0.000108643
rs9430574	A	G	A	G	-0.01969	-0.0051	0.325122	0.3415	PCa	1	9709072	0.0087	140254	0.5544	0.002128	2.35017e-20	474227	80.6962	0.000170135
rs954954	C	A	C	A	-0.03522	0.0063	0.104889	0.11	PCa	18	60902328	0.0129	140254	0.6218	0.00326	3.57026e-27	472836	110.161	0.000232925
rs9607764	C	G	C	G	0.016436	0.003	0.402023	0.3988	PCa	22	41411804	0.0081	140254	0.7165	0.002027	5.39014e-16	474208	61.6003	0.000129885
rs962993	T	C	T	C	-0.040434	-0.0017	0.422478	0.3992	PCa	10	9053132	0.0083	140254	0.8373	0.002009	4.9204e-90	474236	378.649	0.000797804
rs964184	C	G	C	G	0.028842	0.0133	0.866592	0.8598	PCa	11	116648917	0.0117	140254	0.2545	0.002913	4.39036e-23	473776	91.1452	0.000192343
rs9666598	G	C	G	C	-0.019706	0.0184	0.842874	0.8452	PCa	11	325386	0.0127	140254	0.1475	0.002778	1.35988e-12	464642	47.797	0.000102858
rs9675999	A	G	A	G	0.016403	0.0112	0.626697	0.6366	PCa	18	20627691	0.0084	140254	0.1825	0.002057	1.59001e-15	474218	59.7074	0.000125891
rs9709216	G	T	G	T	0.018123	-0.0297	0.486768	0.5019	PCa	17	81081455	0.0109	140254	0.00659007	0.002187	1.21004e-16	467691	76.7638	0.000164107
rs9815874	T	C	T	C	0.028359	-0.0128	0.299538	0.2953	PCa	3	188441161	0.0088	140254	0.1456	0.002157	1.93019e-39	474234	160.099	0.00033748
rs9818987	T	C	T	C	0.013608	0.0226	0.305904	0.3184	PCa	3	194402430	0.0091	140254	0.0127101	0.002151	2.59998e-10	473152	37.2099	7.86363e-05
rs9835307	C	T	C	T	0.026306	-0.0164	0.658298	0.6525	PCa	3	48857805	0.0083	140254	0.0474395	0.002187	2.6903e-33	473153	147.349	0.000311322
rs9837045	A	G	A	G	0.011264	0.0169	0.455368	0.4591	PCa	3	3069773	0.0083	140254	0.0408799	0.001984	1.41e-08	471754	29.6909	6.29334e-05
rs9840310	G	A	G	A	-0.012742	0.017	0.734621	0.7381	PCa	3	71452860	0.0093	140254	0.0671599	0.002239	1.29999e-08	474236	30.0232	6.33046e-05
rs9872485	G	T	G	T	-0.018354	0.0228	0.164017	0.1695	PCa	3	16918405	0.0109	140254	0.0357899	0.00269	9.25977e-12	473153	43.7139	9.238e-05
rs9889262	A	T	A	T	0.028459	-0.0098	0.364102	0.373	PCa	17	47398070	0.0083	140254	0.2348	0.002067	4.18023e-43	474232	177.924	0.000375042
rs9894839	C	T	C	T	0.012116	-0.0057	0.63524	0.6381	PCa	17	80491743	0.0093	140254	0.5432	0.00213	1.32999e-08	474211	32.2623	6.80289e-05
rs9939774	T	C	T	C	-0.029236	-0.0237	0.404524	0.3932	PCa	16	30068354	0.0084	140254	0.00451596	0.00202	1.98016e-47	474219	195.358	0.000411789
rs9965489	A	G	A	G	0.016264	0.0012	0.53313	0.5088	PCa	18	61356047	0.0086	140254	0.885	0.001991	3.29989e-16	474232	62.4542	0.000131678
rs9979383	T	C	T	C	0.028371	0.0052	0.629829	0.6414	PCa	21	36715761	0.0089	140254	0.5642	0.002067	8.00018e-43	471753	177.126	0.000375322

## Sheet: Table S6
Table S6.The characteristics of the selected SNPs as instrumental variable for monocyte and PCa.
SNP	effect_allele.exposure	other_allele.exposure	effect_allele.outcome	other_allele.outcome	beta.exposure	beta.outcome	eaf.exposure	eaf.outcome	id.outcome	chr	pos	se.outcome	samplesize.outcome	pval.outcome	se.exposure	pval.exposure	samplesize.exposure	F value	R²
rs1002774	A	G	A	G	-0.053992	-0.0095	0.111651	0.1075	PCa	15	42261781	0.0131	140254	0.4694	0.002985	4.48023e-73	521592	301.799	0.000578276
rs10094039	G	A	G	A	-0.091286	0.012	0.616642	0.6098	PCa	8	130589676	0.0084	140254	0.1513	0.001924	1e-200	521594	2063.11	0.00393982
rs10099546	G	A	G	A	-0.020315	-0.0076	0.143315	0.1622	PCa	8	144638734	0.0113	140254	0.4972	0.002802	4.33012e-13	476031	48.2454	0.000101339
rs10123018	A	G	A	G	0.075498	0.0001	0.582145	0.5857	PCa	9	113850365	0.0084	140254	0.9872	0.001889	1e-200	521590	1450.42	0.00277305
rs1016680	C	A	C	A	-0.02553	0.0161	0.63682	0.6433	PCa	17	35874385	0.0085	140254	0.0569705	0.001951	4.31023e-39	521591	157.301	0.000301488
rs10197805	C	T	C	T	-0.041572	0.0327	0.15658	0.1457	PCa	2	225750753	0.0115	140254	0.00458005	0.002564	4.70002e-59	520192	237.56	0.00045647
rs10238435	T	C	T	C	-0.023569	0.0027	0.239724	0.2379	PCa	7	28724491	0.0102	140254	0.7955	0.002276	4.22961e-25	521583	105.635	0.000202486
rs1031091	G	A	G	A	-0.010933	-0.0055	0.336191	0.3338	PCa	2	24680948	0.0095	140254	0.557799	0.001989	3.92998e-08	519575	27.721	5.33504e-05
rs10403909	G	A	G	A	0.018742	0.0086	0.724302	0.7185	PCa	19	1008358	0.0091	140254	0.3408	0.002204	1.94984e-17	469584	65.8854	0.000140286
rs10409752	G	T	G	T	0.013022	-0.0051	0.794453	0.8093	PCa	19	6297374	0.0105	140254	0.6252	0.002383	4.74002e-08	521589	28.888	5.53815e-05
rs10420703	C	T	C	T	0.018408	-0.0078	0.808132	0.8104	PCa	19	33758488	0.0103	140254	0.4523	0.00249	1.49005e-13	476099	50.0347	0.000105082
rs10437954	A	G	A	G	-0.01788	0.0084	0.905195	0.9063	PCa	12	58003922	0.0147	140254	0.5675	0.003268	4.58997e-08	521589	28.6214	5.48704e-05
rs10460159	C	T	C	T	-0.015786	-0.0369	0.428951	0.4342	PCa	18	60996360	0.0081	140254	5.25702e-06	0.001899	9.88098e-17	520192	63.5144	0.000122083
rs10478058	G	A	G	A	0.014834	-0.0236	0.196989	0.2049	PCa	5	110962584	0.0099	140254	0.0167598	0.002354	3.01002e-10	521591	36.3137	6.96162e-05
rs10518329	G	A	G	A	-0.013729	-0.0098	0.330665	0.3312	PCa	4	120401835	0.0088	140254	0.2661	0.001995	6.18016e-12	520193	43.4051	8.34333e-05
rs1052484	C	G	C	G	0.013854	-0.0041	0.215829	0.2092	PCa	14	25281444	0.01	140254	0.677901	0.002281	1.28e-09	521590	33.889	6.49682e-05
rs10780209	A	G	A	G	0.045431	0.0084	0.479354	0.4971	PCa	9	91472127	0.0083	140254	0.315	0.001865	5.68853e-131	521582	537.903	0.00103023
rs10796828	G	T	G	T	-0.017973	-0.0068	0.635004	0.6492	PCa	11	69490346	0.0084	140254	0.4189	0.00195	3.25987e-20	520511	77.9526	0.000149739
rs10814193	C	A	C	A	0.014748	-0.0059	0.715571	0.6999	PCa	9	35018686	0.0087	140254	0.4935	0.002069	1.07004e-12	521594	46.1842	8.85366e-05
rs10828725	T	G	T	G	-0.047265	-0.0057	0.367802	0.3585	PCa	10	25218243	0.0084	140254	0.4966	0.002019	3.55631e-121	478116	497.235	0.00103891
rs10831507	C	A	C	A	0.010798	0.0058	0.38974	0.3932	PCa	11	96060068	0.0084	140254	0.4902	0.001927	2.15001e-08	521590	28.9308	5.54634e-05
rs10849020	G	C	G	C	-0.024066	-0.0115	0.210195	0.2125	PCa	12	4332009	0.0104	140254	0.2667	0.002299	1.27997e-25	518763	99.7775	0.0001923
rs10849448	G	A	G	A	-0.050144	0.0047	0.753266	0.753	PCa	12	6493351	0.0098	140254	0.6304	0.002236	2.76694e-111	521594	487.96	0.000934642
rs10892342	C	T	C	T	-0.018109	0.0015	0.276119	0.2899	PCa	11	119135814	0.0087	140254	0.8629	0.002101	7.0194e-18	521589	68.3861	0.000131094
rs10902106	C	T	C	T	0.013363	0.0044	0.540451	0.5366	PCa	11	220243	0.0082	140254	0.5938	0.001888	1.53003e-12	518722	46.015	8.87005e-05
rs1091815	A	G	A	G	-0.01425	0.0063	0.76516	0.7682	PCa	7	73489643	0.0105	140254	0.549099	0.002263	3.14e-10	519576	37.9197	7.29767e-05
rs10935473	T	G	T	G	0.025021	-0.0097	0.441522	0.4493	PCa	3	98416900	0.0085	140254	0.2537	0.00188	2.29985e-40	520192	160.655	0.000308743
rs10948314	G	A	G	A	-0.033579	0.0222	0.10293	0.1067	PCa	6	46911131	0.0131	140254	0.0908197	0.003076	1.03992e-27	520190	108.339	0.000208225
rs11057841	T	C	T	C	0.020359	0.001	0.143569	0.1487	PCa	12	125316743	0.0121	140254	0.9314	0.002724	8.16018e-14	521592	53.1705	0.000101929
rs11082397	G	T	G	T	0.018719	0.0041	0.128716	0.1286	PCa	18	42094299	0.012	140254	0.734	0.002766	1.35988e-11	521591	40.997	7.85937e-05
rs11086102	C	G	C	G	0.031397	-0.0048	0.632941	0.6426	PCa	19	18398628	0.0085	140254	0.5743	0.002021	2.25996e-54	478115	219.097	0.000458042
rs11104881	C	T	C	T	-0.015568	0.0191	0.702076	0.699	PCa	12	88843474	0.0088	140254	0.0307801	0.002051	3.34965e-14	520653	52.7932	0.000101388
rs11130612	T	C	T	C	-0.012373	0.0113	0.334436	0.3287	PCa	3	58029016	0.0086	140254	0.1884	0.001985	4.70999e-10	521568	35.5487	6.81527e-05
rs111456533	A	G	A	G	-0.014324	0.0336	0.163516	0.1629	PCa	10	126439381	0.0108	140254	0.00179999	0.002538	1.7e-08	521571	29.2762	5.61276e-05
rs111556916	G	C	G	C	-0.035802	-0.0047	0.02697	0.0257	PCa	3	42945097	0.0275	140254	0.8649	0.005896	1.29999e-09	521194	35.0655	6.72747e-05
rs11155787	T	C	T	C	0.013538	0.0017	0.637971	0.6356	PCa	6	151686905	0.0084	140254	0.8382	0.001949	3.92013e-12	520194	44.0439	8.4661e-05
rs11170652	A	G	A	G	-0.018075	0.0034	0.194716	0.2017	PCa	12	54099076	0.0104	140254	0.745101	0.002374	2.77013e-14	521553	53.4417	0.000102456
rs11189154	A	G	A	G	0.050518	-0.0015	0.255718	0.2586	PCa	10	99108922	0.0094	140254	0.8766	0.002145	1.25026e-122	520154	505.796	0.000971451
rs11190141	T	C	T	C	-0.04368	-0.0033	0.371953	0.3902	PCa	10	101292390	0.0083	140254	0.6895	0.001932	4.01791e-113	521588	465.361	0.000891406
rs11191206	C	G	C	G	0.011056	-0.0099	0.453222	0.4303	PCa	10	103832689	0.0083	140254	0.2299	0.001916	8.15004e-09	520652	31.5444	6.05826e-05
rs112248289	C	A	C	A	0.0221	-0.0359	0.128726	0.1149	PCa	7	44770213	0.0132	140254	0.00666392	0.00282	4.82948e-15	521560	57.1462	0.000109556
rs11235689	T	C	T	C	-0.016087	0.0043	0.413912	0.4074	PCa	11	72949747	0.0098	140254	0.6581	0.001981	4.78961e-16	475638	59.7286	0.00012556
rs11242109	T	G	T	G	-0.022463	0.0087	0.478171	0.4573	PCa	5	131677047	0.008	140254	0.2738	0.001875	4.75007e-33	520504	131.102	0.000251812
rs11246065	G	A	G	A	-0.022075	-0.0082	0.339085	0.3503	PCa	11	324170	0.0097	140254	0.4014	0.00207	1.59993e-26	475283	103.832	0.000218417
rs11247908	A	G	A	G	-0.029245	0.0175	0.172916	0.1771	PCa	1	26638222	0.0105	140254	0.0950889	0.002464	1.91999e-32	521592	127.631	0.000244635
rs11252148	A	G	A	G	0.011664	-0.0043	0.483966	0.4905	PCa	10	3917237	0.0085	140254	0.6122	0.001872	4.79005e-10	520191	35.3517	6.79545e-05
rs11255548	C	T	C	T	0.02006	-0.0137	0.379159	0.3882	PCa	10	5894090	0.0082	140254	0.0942302	0.001931	2.9902e-25	521585	98.8328	0.00018945
rs1127101	G	A	G	A	0.014398	0.0042	0.603537	0.6107	PCa	2	220040330	0.0083	140254	0.611499	0.001903	3.98016e-14	520189	51.6113	9.92067e-05
rs113015223	T	C	T	C	0.018546	-0.004	0.210935	0.2158	PCa	8	57037166	0.0098	140254	0.6834	0.002311	1.05999e-15	521565	59.7242	0.000114496
rs113143864	T	C	T	C	0.034668	-0.0358	0.070781	0.0726	PCa	14	35338344	0.0156	140254	0.0215298	0.003669	3.60994e-21	521584	82.4737	0.000158097
rs113155021	A	G	A	G	-0.047706	0.0186	0.015283	0.019	PCa	8	43719739	0.0301	140254	0.5364	0.007969	2.20999e-09	476441	32.6389	6.85009e-05
rs113292043	T	C	T	C	-0.024784	-0.0017	0.065718	0.0616	PCa	1	223231657	0.0188	140254	0.9283	0.003776	5.45004e-11	521594	39.346	7.54284e-05
rs1146933	C	T	C	T	-0.014028	-0.0132	0.786362	0.8035	PCa	13	78404049	0.0102	140254	0.1966	0.002287	8.87994e-10	521591	34.4891	6.61184e-05
rs11508026	T	C	T	C	-0.011946	0.0018	0.431325	0.4252	PCa	16	56999328	0.0081	140254	0.8243	0.00189	2.69998e-10	520647	36.4517	7.00074e-05
rs115202835	A	G	A	G	0.027219	0.0021	0.067747	0.0656	PCa	6	45533239	0.0164	140254	0.8971	0.003757	4.5196e-13	520654	48.7291	9.35833e-05
rs115340020	A	G	A	G	-0.094321	-0.0298	0.027188	0.0215	PCa	1	92766438	0.0305	140254	0.3285	0.005802	2.22024e-59	520494	245.06	0.000470601
rs11557154	T	C	T	C	0.031988	-0.0111	0.127576	0.1307	PCa	9	34107505	0.012	140254	0.3533	0.002794	2.63998e-30	520193	118.513	0.000227772
rs11590380	C	T	C	T	0.024736	0.0231	0.679418	0.6864	PCa	1	185400939	0.0089	140254	0.00939399	0.002083	1.69005e-32	478116	127.472	0.000266542
rs11602323	G	T	G	T	0.06519	-0.0041	0.123096	0.1254	PCa	11	122519281	0.0133	140254	0.760901	0.002862	9.22571e-115	521562	478.953	0.000917462
rs11629297	G	C	G	C	0.061045	0.0183	0.732661	0.7103	PCa	14	103840904	0.0093	140254	0.0481404	0.002145	3.7325e-178	521591	762.536	0.00145981
rs11631419	T	C	T	C	-0.01168	0.0162	0.572619	0.5641	PCa	15	86288673	0.008	140254	0.0431797	0.001894	7.15995e-10	520192	34.7368	6.67723e-05
rs11644125	T	C	T	C	-0.019445	0.0049	0.597948	0.5899	PCa	16	57058974	0.0083	140254	0.5559	0.001921	4.73042e-24	520654	94.6716	0.000181799
rs11655888	T	C	T	C	-0.014142	-0.01	0.180123	0.1853	PCa	17	79389411	0.0113	140254	0.3723	0.002545	2.83002e-08	477037	28.1804	5.90703e-05
rs116619972	A	G	A	G	-0.040259	-0.0187	0.026454	0.0229	PCa	5	32214314	0.0279	140254	0.5021	0.005861	6.72977e-12	521131	43.5098	8.34841e-05
rs11713343	A	G	A	G	-0.026259	0.0146	0.196605	0.1928	PCa	3	128185399	0.0107	140254	0.1704	0.002392	5.23962e-28	519112	113.101	0.000217826
rs11723621	G	A	G	A	-0.013213	-0.0026	0.290773	0.2769	PCa	4	72615362	0.0091	140254	0.777499	0.002061	1.47999e-10	521593	37.5608	7.20066e-05
rs11792030	A	G	A	G	0.02217	0.0062	0.103551	0.1051	PCa	9	130732588	0.0141	140254	0.66	0.003107	1e-12	521579	47.5994	9.12518e-05
rs1180658	A	C	A	C	-0.012535	0.0032	0.633894	0.6445	PCa	10	61645945	0.0086	140254	0.7122	0.001945	1.19001e-10	520655	37.9738	7.29293e-05
rs118083884	A	G	A	G	-0.096502	0.0047	0.016672	0.0173	PCa	17	16522922	0.0341	140254	0.89	0.008517	1.00995e-29	477020	145.7	0.000305344
rs11844354	G	A	G	A	-0.012539	-0.0075	0.226227	0.2312	PCa	14	35356986	0.0095	140254	0.428	0.002243	2.32001e-08	521593	28.7124	5.50445e-05
rs11854390	T	C	T	C	0.04248	0.0134	0.562044	0.5686	PCa	15	80224817	0.0082	140254	0.1001	0.001892	1.25893e-111	521592	463.785	0.000888382
rs11857609	C	T	C	T	0.023258	0.0266	0.759798	0.7545	PCa	15	66095270	0.0094	140254	0.00493003	0.002198	3.99025e-26	521591	103.007	0.000197447
rs11965885	T	G	T	G	-0.010796	-0.0305	0.581843	0.5783	PCa	6	43693094	0.0083	140254	0.000216302	0.001925	2.09002e-08	519571	29.4693	5.67154e-05
rs12055642	C	T	C	T	0.018089	0.0077	0.199011	0.1867	PCa	6	135079040	0.0104	140254	0.457999	0.002337	1.03992e-14	521588	54.4171	0.000104319
rs12118443	A	G	A	G	-0.018028	0.0153	0.489432	0.4882	PCa	1	90038588	0.0081	140254	0.0580898	0.001863	4.00037e-22	521588	84.7362	0.000162432
rs12144117	T	C	T	C	-0.014095	-0.0112	0.215407	0.2265	PCa	1	9182141	0.0099	140254	0.2602	0.002289	7.62992e-10	520509	34.956	6.71528e-05
rs12147629	G	A	G	A	0.016563	-0.0178	0.31157	0.3224	PCa	14	75307588	0.0086	140254	0.0381303	0.002024	2.90001e-16	521593	61.3912	0.000117686
rs12198236	C	T	C	T	-0.010361	-0.015	0.562093	0.5542	PCa	6	111111127	0.0081	140254	0.0634293	0.001892	4.45995e-08	521594	27.5663	5.28474e-05
rs12207691	G	A	G	A	-0.011668	0.0228	0.304304	0.2796	PCa	6	89832717	0.0093	140254	0.01392	0.002031	9.49008e-09	521593	30.0682	5.76435e-05
rs12306790	T	C	T	C	0.019129	-0.0109	0.714634	0.7134	PCa	12	89864047	0.0096	140254	0.2541	0.002066	2.22024e-20	521594	77.857	0.000149245
rs12327253	G	A	G	A	0.017782	0.0164	0.293564	0.3092	PCa	18	20719164	0.0099	140254	0.0985099	0.002112	4.05042e-17	521581	68.4141	0.00013115
rs12332674	G	T	G	T	-0.016504	-0.0323	0.152382	0.1686	PCa	5	132322852	0.0116	140254	0.00521099	0.002625	3.32997e-10	521592	36.7032	7.03627e-05
rs12376511	C	T	C	T	-0.048585	0.0196	0.163934	0.1662	PCa	9	22142756	0.0107	140254	0.0658097	0.002529	3.44033e-82	521592	337.719	0.000647059
rs12461422	T	C	T	C	-0.016008	-0.0018	0.283017	0.2973	PCa	19	3167542	0.0098	140254	0.856	0.002202	3.76964e-13	478115	49.7282	0.000103998
rs12480462	T	C	T	C	-0.030991	-0.0028	0.31601	0.3451	PCa	20	31065178	0.0086	140254	0.7435	0.00203	1.44012e-52	521591	216.652	0.000415195
rs12480732	T	C	T	C	0.054282	0.0058	0.257776	0.2566	PCa	20	31191015	0.0102	140254	0.5722	0.002188	8.57038e-136	520647	587.696	0.00112751
rs12522498	G	A	G	A	-0.010937	0.0001	0.360634	0.3594	PCa	5	156802019	0.0085	140254	0.9913	0.001949	2.04998e-08	520190	28.6965	5.51623e-05
rs12530071	C	T	C	T	-0.014689	0.0121	0.224608	0.2396	PCa	6	2886067	0.0095	140254	0.1993	0.002241	5.77963e-11	520190	39.0981	7.51555e-05
rs12542907	G	C	G	C	-0.024199	0.0087	0.398926	0.3919	PCa	8	68813188	0.0087	140254	0.3198	0.001911	1.00995e-36	521591	146.52	0.000280831
rs12694733	A	G	A	G	-0.011119	0.0133	0.582142	0.5792	PCa	2	228321982	0.0081	140254	0.1015	0.001889	4.06996e-09	520549	31.3117	6.01477e-05
rs12742428	G	A	G	A	-0.016747	0.0002	0.650574	0.6493	PCa	1	67426487	0.0083	140254	0.98	0.00203	1.67996e-16	478115	60.9739	0.000127513
rs12747432	T	G	T	G	-0.02404	0.0033	0.066638	0.0695	PCa	1	198566554	0.0158	140254	0.833	0.003738	1.31e-10	521590	37.5	7.18904e-05
rs12756133	A	G	A	G	0.01289	-0.0081	0.203774	0.1867	PCa	1	77949824	0.0103	140254	0.4285	0.002324	2.98003e-08	519506	28.0114	5.39164e-05
rs1283945	C	T	C	T	-0.034748	0.02	0.975589	0.9733	PCa	6	44572306	0.0275	140254	0.467599	0.006118	1.38e-08	521198	29.9757	5.75098e-05
rs12874404	G	A	G	A	-0.064503	-0.0188	0.055525	0.0595	PCa	13	108993494	0.0193	140254	0.3308	0.004124	4.18986e-55	520652	227.303	0.000436384
rs12934481	T	G	T	G	0.016179	0.0038	0.202264	0.1808	PCa	16	10988396	0.0117	140254	0.7453	0.002344	5.27959e-12	520653	43.9841	8.44717e-05
rs12941356	G	A	G	A	-0.017387	-0.0305	0.588457	0.5774	PCa	17	17716531	0.0081	140254	0.000169099	0.001989	2.45019e-18	478051	70.0079	0.000146423
rs12993696	G	A	G	A	-0.013558	0.0039	0.241702	0.2623	PCa	2	232272826	0.0098	140254	0.6902	0.002191	6.32004e-10	520650	35.0846	6.73816e-05
rs13027410	C	A	C	A	0.012109	-0.0007	0.317451	0.3174	PCa	2	128593058	0.0087	140254	0.9375	0.00207	5.01996e-09	484298	30.775	6.35414e-05
rs13032491	T	C	T	C	0.016018	-0.0035	0.139101	0.1231	PCa	2	161080233	0.0125	140254	0.7777	0.002733	4.71998e-09	520653	31.9966	6.1451e-05
rs13032786	G	C	G	C	0.020299	-0.0046	0.299909	0.3142	PCa	2	148803672	0.0088	140254	0.6026	0.002038	2.49e-23	520616	90.0982	0.000173031
rs13073885	C	T	C	T	0.012652	0.0068	0.315326	0.3185	PCa	3	119865160	0.0087	140254	0.4325	0.00201	3.16002e-10	521564	36.052	6.91181e-05
rs13077681	G	T	G	T	0.041426	0.0242	0.02315	0.0196	PCa	3	39149843	0.0318	140254	0.4465	0.006385	8.99083e-11	521590	40.4872	7.76166e-05
rs13094390	G	A	G	A	-0.020844	0.0153	0.115983	0.1301	PCa	3	71817778	0.013	140254	0.2401	0.002927	1.10994e-12	520654	46.3911	8.90937e-05
rs13167280	A	G	A	G	0.017435	0.0586	0.128106	0.1342	PCa	5	1280477	0.0119	140254	8.82206e-07	0.002996	6.07002e-09	474344	32.2129	6.79058e-05
rs13225324	A	G	A	G	0.012802	-0.0044	0.305023	0.3108	PCa	7	106517136	0.0087	140254	0.614301	0.002041	3.69003e-10	521576	36.244	6.94846e-05
rs13229868	A	G	A	G	0.015633	0.001	0.197255	0.1883	PCa	7	6881302	0.0117	140254	0.9311	0.002594	1.73002e-09	475605	36.8129	7.73963e-05
rs13238198	T	C	T	C	-0.021599	0.0007	0.107602	0.1066	PCa	7	49837504	0.0136	140254	0.9605	0.003013	7.87952e-13	521591	46.7353	8.95934e-05
rs13267464	T	C	T	C	-0.020483	0.0099	0.399388	0.4082	PCa	8	6906925	0.0086	140254	0.2456	0.001911	8.9002e-27	521591	105.008	0.000201283
rs13271228	G	T	G	T	-0.03058	0.0174	0.567054	0.5826	PCa	8	116597409	0.008	140254	0.0303697	0.001886	4.35011e-59	521592	239.604	0.000459159
rs1335929	C	T	C	T	0.016628	-0.007	0.570881	0.5512	PCa	1	221136787	0.0088	140254	0.427	0.001894	1.77011e-18	521591	70.6679	0.000135467
rs1367153	A	G	A	G	-0.011359	-0.0118	0.707555	0.6984	PCa	2	16641675	0.0087	140254	0.1729	0.002056	3.39e-08	520649	27.8024	5.33967e-05
rs138028125	G	C	G	C	0.135387	-0.0525	0.03476	0.0267	PCa	13	28712689	0.0294	140254	0.0742899	0.005559	6.19441e-131	517343	637.107	0.00122998
rs139271	C	T	C	T	-0.015295	0.0061	0.44222	0.4616	PCa	22	39487595	0.0085	140254	0.4747	0.001907	1.10994e-15	521593	60.2022	0.000115407
rs1400003	T	C	T	C	-0.012475	-0.0032	0.212658	0.2008	PCa	2	182961271	0.0105	140254	0.757201	0.002282	4.70002e-08	520653	27.1348	5.21142e-05
rs141936164	G	A	G	A	-0.018654	-0.0012	0.350763	0.3323	PCa	4	103401723	0.0085	140254	0.8917	0.001964	2.28981e-21	521589	82.6777	0.000158486
rs1425553	A	G	A	G	-0.011125	-0.0061	0.578634	0.5787	PCa	4	185396920	0.0089	140254	0.4881	0.001905	5.33998e-09	519571	31.3592	6.03523e-05
rs143273199	C	T	C	T	-0.066784	0.0027	0.259095	0.2547	PCa	19	45744552	0.0094	140254	0.7728	0.002145	1e-200	520150	892.215	0.00171237
rs144317085	T	A	T	A	0.061822	0.0268	0.034154	0.0378	PCa	4	105806108	0.0214	140254	0.2107	0.005227	3.10027e-32	521592	131.555	0.000252154
rs145447411	C	T	C	T	0.045684	-0.0373	0.023067	0.0176	PCa	2	182846767	0.0391	140254	0.3404	0.006336	5.79963e-13	520654	48.9784	9.4062e-05
rs145718079	A	G	A	G	-0.080235	0.0561	0.01018	0.0114	PCa	8	48641192	0.0433	140254	0.1952	0.009874	4.67951e-16	518605	67.2907	0.000129736
rs146039611	A	G	A	G	0.071441	0.0104	0.019361	0.0219	PCa	7	92323422	0.0299	140254	0.728299	0.007029	3.06973e-24	521134	101.017	0.000193804
rs146474125	A	G	A	G	-0.026777	-0.0085	0.040528	0.0433	PCa	22	31493622	0.02	140254	0.670199	0.004828	2.98999e-08	521592	29.0868	5.57624e-05
rs146681239	C	T	C	T	-0.011997	-0.0047	0.399438	0.3919	PCa	22	50767407	0.0086	140254	0.583001	0.001999	2.01002e-09	478109	33.0171	6.9053e-05
rs1468488	C	T	C	T	0.032537	-0.0015	0.272855	0.2765	PCa	22	17590744	0.009	140254	0.8681	0.002139	3.3597e-52	520190	218.616	0.000420086
rs147341073	G	A	G	A	-0.074659	0.0195	0.027837	0.0246	PCa	7	92381696	0.0276	140254	0.4803	0.005841	2.25009e-37	521594	157.405	0.000301686
rs149007767	T	C	T	C	-0.072233	-0.0015	0.16205	0.1546	PCa	7	50370254	0.0132	140254	0.9078	0.002651	1.96789e-163	521591	740.141	0.001417
rs149110519	T	C	T	C	0.074605	0.0266	0.036036	0.0343	PCa	6	144385777	0.0264	140254	0.313	0.005093	1.51008e-48	521590	201.772	0.00038669
rs149287489	G	A	G	A	-0.031801	-0.0168	0.078545	0.0776	PCa	19	54295392	0.0172	140254	0.3275	0.003703	9.36052e-18	520135	76.1525	0.000146388
rs149902937	A	G	A	G	-0.018768	0.0111	0.095147	0.0821	PCa	8	74928829	0.0171	140254	0.5141	0.003291	1.21001e-08	519733	31.5243	6.06512e-05
rs150042404	T	C	T	C	0.055059	-0.0295	0.012654	0.019	PCa	13	28656796	0.0382	140254	0.439	0.009919	2.91998e-08	517305	39.1889	7.57502e-05
rs150449635	C	T	C	T	0.14024	-0.029	0.022455	0.0215	PCa	2	111752151	0.0326	140254	0.3744	0.006704	4.24033e-97	520651	449.93	0.000863423
rs1535701	G	T	G	T	0.020771	0.0066	0.621414	0.6356	PCa	1	93805201	0.0084	140254	0.4303	0.001925	4.05976e-27	521571	105.899	0.000202997
rs1587222	G	A	G	A	0.013851	0.0192	0.701806	0.695	PCa	4	79515724	0.0088	140254	0.0291897	0.002057	1.71989e-11	520512	41.7998	8.02986e-05
rs1594541	C	T	C	T	0.015743	0.0026	0.195904	0.1968	PCa	17	32654403	0.0104	140254	0.8045	0.002369	3.12033e-11	520194	40.6215	7.80829e-05
rs1611236	A	G	A	G	-0.03374	-0.0427	0.322944	0.3086	PCa	6	29748690	0.0086	140254	7.72805e-07	0.002007	2.27982e-63	519103	258.548	0.00049782
rs16831132	T	C	T	C	-0.013584	0.0238	0.39739	0.4003	PCa	3	159923303	0.0084	140254	0.00476102	0.001931	2.07014e-12	520651	46.0176	8.83769e-05
rs16939607	A	G	A	G	-0.025208	0.0153	0.146042	0.1359	PCa	8	79013333	0.012	140254	0.2016	0.002656	2.42996e-21	520192	82.4619	0.000158497
rs16940328	A	G	A	G	0.038726	-0.0242	0.1123	0.1143	PCa	16	86076108	0.0137	140254	0.0788406	0.003003	5.14991e-38	521588	156.005	0.000299007
rs16978176	C	T	C	T	-0.025359	-0.0151	0.465252	0.4541	PCa	17	72761242	0.0083	140254	0.0678797	0.001908	2.89001e-40	520508	166.609	0.000319987
rs17005891	A	G	A	G	-0.050963	0.0049	0.184381	0.1916	PCa	4	83547862	0.01	140254	0.6254	0.002417	1.15001e-98	520648	407.031	0.000781166
rs17011726	G	C	G	C	-0.022772	-0.0051	0.233294	0.2179	PCa	10	50264204	0.0097	140254	0.6036	0.002221	1.22999e-24	521591	96.7777	0.000185509
rs17086239	C	G	C	G	-0.068559	0.0176	0.041159	0.0425	PCa	13	28611186	0.0232	140254	0.4487	0.00476	5.45004e-47	521590	193.58	0.000370997
rs17156536	A	C	A	C	0.024733	-0.0099	0.159358	0.1688	PCa	7	28279488	0.0112	140254	0.3768	0.002577	8.65964e-22	520652	85.3468	0.000163896
rs17196752	T	C	T	C	-0.072454	0.0223	0.189945	0.1959	PCa	20	48887268	0.0101	140254	0.0269898	0.002408	8.09096e-199	520194	841.714	0.00161546
rs17387886	C	G	C	G	-0.027781	0.0004	0.173567	0.1849	PCa	1	43419705	0.0112	140254	0.9686	0.002504	1.45011e-28	521590	115.512	0.000221412
rs1749824	A	C	A	C	-0.011909	0.0126	0.432497	0.4312	PCa	10	80923862	0.0082	140254	0.1248	0.00196	1.26e-09	478114	33.2884	6.96197e-05
rs17498743	G	T	G	T	-0.018259	0.007	0.17382	0.1816	PCa	13	108916149	0.0105	140254	0.5045	0.002489	2.26986e-13	521592	49.9495	9.57543e-05
rs17544073	T	C	T	C	0.011294	0.0554	0.449385	0.4394	PCa	7	47451572	0.008	140254	3.35738e-12	0.001879	1.91999e-09	521593	32.9269	6.31237e-05
rs17575497	T	C	T	C	0.366555	-0.0004	0.013208	0.0202	PCa	1	92315896	0.0328	140254	0.9914	0.009065	1e-200	521131	1831.65	0.00350244
rs17656204	T	C	T	C	-0.054151	-0.0072	0.321977	0.3071	PCa	5	149501803	0.0091	140254	0.4261	0.002035	6.77642e-156	519114	665.474	0.0012803
rs17700436	T	C	T	C	-0.028498	0.0013	0.057432	0.057	PCa	7	17167825	0.0179	140254	0.9436	0.004027	1.53003e-12	521577	45.8651	8.79276e-05
rs1772143	A	T	A	T	0.019914	-0.04	0.413178	0.4175	PCa	1	205799987	0.008	140254	6.59402e-07	0.001894	8.10961e-26	521556	100.317	0.000192305
rs17731	A	G	A	G	-0.014337	0.0048	0.373507	0.3534	PCa	10	3821561	0.0091	140254	0.5985	0.001938	1.45011e-13	519568	49.9857	9.6197e-05
rs17758695	T	C	T	C	-0.109272	0.0122	0.028765	0.0211	PCa	18	60920854	0.0387	140254	0.7526	0.005762	3.89045e-80	519549	346.859	0.00066717
rs17776203	C	A	C	A	-0.010604	-0.0011	0.443406	0.4301	PCa	10	115848372	0.0084	140254	0.8913	0.001913	3.07001e-08	520113	28.869	5.55021e-05
rs1781799	T	C	T	C	0.011157	-0.0125	0.612681	0.609	PCa	10	79697211	0.0091	140254	0.17	0.001931	7.82997e-09	520653	30.7611	5.90783e-05
rs17860428	A	G	A	G	-0.015614	-0.05	0.179529	0.1861	PCa	2	202151400	0.0104	140254	1.426e-06	0.002431	1.38998e-10	520651	37.3968	7.18218e-05
rs1800973	A	C	A	C	0.113424	-0.0181	0.061915	0.0717	PCa	12	69744014	0.0175	140254	0.2999	0.003883	1.64059e-187	520190	778.555	0.00149444
rs181407	G	C	G	C	0.011444	-0.0051	0.511885	0.5001	PCa	22	18235288	0.0081	140254	0.5259	0.001949	4.47003e-09	478113	31.2924	6.54456e-05
rs1822534	G	A	G	A	-0.030979	0.0096	0.394011	0.3793	PCa	3	12266804	0.0084	140254	0.2559	0.001911	4.69029e-59	521585	239.145	0.000458287
rs183363123	T	C	T	C	0.062591	-0.0257	0.020836	0.02	PCa	9	113731746	0.0328	140254	0.4323	0.00662	3.44033e-21	521566	83.3877	0.000159854
rs1863219	G	C	G	C	0.018431	0.0044	0.512267	0.5159	PCa	2	160418171	0.0081	140254	0.583399	0.001867	5.94977e-23	520653	88.3952	0.000169749
rs1863651	T	A	T	A	-0.016734	-0.0057	0.699445	0.708	PCa	8	82066998	0.0092	140254	0.5377	0.002057	4.32016e-16	520513	61.29	0.000117735
rs1869365	C	T	C	T	0.020982	0.0129	0.231166	0.2363	PCa	17	40293865	0.0094	140254	0.1683	0.002226	4.54046e-21	521583	81.6341	0.000156488
rs188175496	T	C	T	C	-0.092901	0.0048	0.024394	0.0228	PCa	13	28595940	0.0321	140254	0.8799	0.006733	2.93022e-43	520119	213.752	0.000410798
rs188393352	G	C	G	C	0.086506	-0.0185	0.010149	0.0093	PCa	1	28254136	0.0511	140254	0.7171	0.0102	2.35993e-17	474701	71.384	0.000150354
rs1885525	A	G	A	G	0.012936	0.004	0.506048	0.5088	PCa	11	33904180	0.0081	140254	0.6223	0.001888	7.62079e-12	520511	43.5485	8.36578e-05
rs1889033	G	A	G	A	-0.015731	-0.0157	0.485351	0.4926	PCa	1	53211887	0.0081	140254	0.0517905	0.001863	3.1798e-17	521570	64.4876	0.000123626
rs1892548	C	T	C	T	-0.062797	-0.008	0.654819	0.6497	PCa	13	41002641	0.0089	140254	0.3687	0.001987	1e-200	520653	929.821	0.00178269
rs1902796	G	A	G	A	-0.011801	-0.0019	0.735738	0.7204	PCa	5	161368942	0.009	140254	0.8314	0.002127	2.97002e-08	521593	28.2476	5.41534e-05
rs190982	A	G	A	G	-0.012414	-0.0115	0.602656	0.6338	PCa	5	88223420	0.0091	140254	0.2075	0.001944	1.76999e-10	520652	38.4299	7.38057e-05
rs1930303	A	G	A	G	-0.061771	0.0174	0.66324	0.6572	PCa	9	114071879	0.0087	140254	0.0458596	0.002001	1e-200	520514	888.718	0.00170447
rs1933295	G	A	G	A	-0.02438	0.004	0.776592	0.7719	PCa	1	62107021	0.0104	140254	0.6997	0.002335	1.7398e-25	478114	98.6302	0.000206248
rs1954735	C	T	C	T	0.020807	-0.0015	0.168423	0.1691	PCa	8	108239325	0.0106	140254	0.8842	0.002504	1.00995e-16	521590	63.2608	0.00012127
rs1967309	G	A	G	A	-0.022132	0.0107	0.603077	0.5981	PCa	16	4065583	0.0089	140254	0.2305	0.001924	1.42988e-30	520655	122.124	0.000234504
rs1970364	T	C	T	C	0.019264	0.0102	0.264825	0.2815	PCa	6	113969527	0.0091	140254	0.2581	0.002125	1.32008e-19	520644	75.2448	0.000144502
rs1976633	G	A	G	A	-0.016163	0.0149	0.834784	0.8336	PCa	3	141650739	0.011	140254	0.1743	0.002511	1.25e-10	521592	37.5891	7.2061e-05
rs1992057	A	G	A	G	0.012056	-0.0029	0.431615	0.4275	PCa	10	98427670	0.0085	140254	0.7317	0.001901	2.34002e-10	521589	37.1993	7.13141e-05
rs199498839	G	C	G	C	-0.025224	-0.0089	0.084693	0.0874	PCa	4	157725371	0.0148	140254	0.5452	0.003374	7.93963e-14	519506	51.2514	9.86443e-05
rs1997577	T	A	T	A	-0.029591	-0.0108	0.154954	0.1614	PCa	21	16371102	0.0116	140254	0.3491	0.002601	5.79963e-30	521593	119.636	0.000229315
rs2007483	A	T	A	T	-0.023714	0.0016	0.382309	0.3843	PCa	18	77476131	0.0083	140254	0.8469	0.001934	1.63005e-34	521591	138.571	0.000265598
rs200910839	A	G	A	G	-0.018352	-0.0113	0.403454	0.4005	PCa	4	110887989	0.0082	140254	0.1695	0.001912	8.82064e-22	521593	84.574	0.000162119
rs2013605	T	G	T	G	0.018187	0.0251	0.102362	0.107	PCa	18	19726151	0.0136	140254	0.0637602	0.003113	5.26999e-09	520649	31.6493	6.07844e-05
rs2018092	C	T	C	T	-0.01154	0.0032	0.614987	0.5958	PCa	3	185903842	0.0087	140254	0.714801	0.001922	1.97002e-09	520464	32.8247	6.30642e-05
rs201905276	A	G	G	T	-0.025529	0.0513	0.064205	0.0141	PCa	13	41658747	0.0395	140254	0.1948	0.003965	1.25e-10	520513	40.7674	7.83154e-05
rs201905276	A	G	A	G	-0.025529	-0.0026	0.064205	0.0628	PCa	13	41658744	0.0179	140254	0.8861	0.003965	1.25e-10	520513	40.7674	7.83154e-05
rs2022003	T	A	T	A	0.016809	0.0226	0.279384	0.2876	PCa	1	158586966	0.009	140254	0.0122699	0.002073	5.41003e-16	521591	59.347	0.000113768
rs2038700	C	T	C	T	0.039975	0.0055	0.394192	0.3956	PCa	14	25461989	0.0084	140254	0.5145	0.001919	2.80996e-96	521588	398.39	0.00076322
rs205422	C	T	C	T	0.012805	-0.0251	0.697421	0.7093	PCa	16	28076858	0.0094	140254	0.00765297	0.002092	9.49008e-10	520509	36.0231	6.92027e-05
rs2063996	C	T	C	T	-0.011333	0.0091	0.625943	0.6226	PCa	14	75820645	0.0084	140254	0.2757	0.001949	6.19998e-09	520192	31.2883	6.0144e-05
rs2084312	T	C	T	C	0.037684	0.0199	0.800313	0.79	PCa	17	72695211	0.0101	140254	0.0474898	0.002351	8.97016e-58	520512	236.364	0.000453893
rs2106135	T	C	T	G	-0.052526	-0.0803	0.018357	0.0007	PCa	7	92299964	0.3202	140254	0.8019	0.007005	6.75927e-14	521588	51.8686	9.94338e-05
rs2106135	T	C	T	C	-0.052526	-0.003	0.018357	0.0218	PCa	7	92299964	0.0291	140254	0.9173	0.007005	6.75927e-14	521588	51.8686	9.94338e-05
rs2136451	A	G	A	G	0.015051	-0.0095	0.298482	0.3088	PCa	2	64993045	0.0092	140254	0.3038	0.002047	1.99986e-13	520194	49.3542	9.48675e-05
rs2176777	C	G	C	G	0.054647	0.0066	0.812825	0.8193	PCa	16	86012521	0.0114	140254	0.5623	0.002429	5.52077e-112	521594	474.389	0.000908673
rs2184697	G	T	G	T	-0.014711	-0.008	0.292709	0.289	PCa	10	89851815	0.0089	140254	0.3653	0.00207	1.22999e-12	520192	46.6177	8.96084e-05
rs2213290	T	C	T	C	0.035585	-0.0043	0.407826	0.385	PCa	3	46406367	0.0085	140254	0.6093	0.001932	1.10994e-75	521590	319.215	0.000611629
rs2228467	C	T	C	T	0.157057	0.0002	0.061974	0.0665	PCa	3	42906116	0.0166	140254	0.9915	0.003864	1e-200	520192	1496.17	0.00286793
rs2239630	G	A	G	A	0.048843	-0.0059	0.555952	0.5324	PCa	14	23589349	0.0083	140254	0.4711	0.001897	4.67735e-146	521592	615.098	0.00117788
rs224111	A	G	A	G	-0.020934	0.0014	0.390158	0.3955	PCa	10	64552010	0.0082	140254	0.8668	0.00192	1.16011e-27	521589	108.796	0.000208541
rs2253843	G	A	G	A	-0.013064	0.0236	0.278303	0.2694	PCa	9	130313865	0.0097	140254	0.0145801	0.002133	9.3901e-10	520473	35.6848	6.85575e-05
rs2273215	A	G	A	G	-0.01813	-0.0062	0.458222	0.4508	PCa	6	170586082	0.009	140254	0.4894	0.001963	2.72019e-20	477174	77.888	0.000163201
rs2274664	T	C	T	C	-0.015167	0.0039	0.580335	0.5756	PCa	1	54704629	0.0086	140254	0.6466	0.001918	2.74979e-15	519571	58.2243	0.00011205
rs2295481	T	C	T	C	-0.015251	-0.0208	0.207397	0.2038	PCa	20	61574727	0.0101	140254	0.0395804	0.002338	7.1499e-11	521591	39.8885	7.64689e-05
rs2302774	T	G	T	G	-0.024203	0.0071	0.382509	0.3761	PCa	17	38183090	0.0082	140254	0.3901	0.001932	5.67937e-36	521587	144.374	0.00027672
rs231988	C	T	C	T	0.025769	0.0006	0.868197	0.869	PCa	3	172276979	0.0124	140254	0.9615	0.002888	4.79954e-19	478118	72.6724	0.000151974
rs2327028	T	C	T	C	-0.011197	0.0047	0.474846	0.4848	PCa	20	8140925	0.008	140254	0.562	0.001883	2.80001e-09	521592	32.616	6.25278e-05
rs2338021	C	T	C	T	-0.031703	0.0091	0.879688	0.8748	PCa	5	71749094	0.0123	140254	0.4626	0.002879	3.63999e-28	520513	110.762	0.000212749
rs2371108	T	G	T	G	0.01062	-0.0106	0.38831	0.3986	PCa	3	27757018	0.0082	140254	0.1976	0.001915	3.01002e-08	520647	27.8969	5.35783e-05
rs238136	G	A	G	A	-0.014997	0.0073	0.250043	0.2561	PCa	18	3448755	0.0108	140254	0.4984	0.002226	1.67996e-11	520187	43.882	8.43509e-05
rs2385094	C	T	C	T	-0.023922	-0.0138	0.122214	0.1293	PCa	8	126356449	0.0122	140254	0.2577	0.002877	9.72971e-17	521592	64.0499	0.000122782
rs2504209	G	A	G	A	0.018355	0.0071	0.81111	0.8131	PCa	13	28546766	0.0112	140254	0.526	0.002421	3.58014e-14	521592	53.8522	0.000103235
rs2523562	T	C	T	C	-0.068474	-0.0176	0.245752	0.2346	PCa	6	31330618	0.0094	140254	0.0606597	0.00217	1e-200	520514	906.318	0.00173817
rs2535393	C	T	C	T	-0.015226	0.0128	0.598517	0.5887	PCa	12	711662	0.0086	140254	0.134	0.001929	3.13979e-15	518765	57.8049	0.000111415
rs2548257	A	C	A	C	0.012909	-0.0049	0.653021	0.6593	PCa	5	100162317	0.0084	140254	0.5605	0.001966	5.35057e-11	520514	39.3107	7.55171e-05
rs2646421	C	G	C	G	-0.02609	-0.0014	0.377773	0.38	PCa	10	8467155	0.0083	140254	0.8671	0.001939	3.2802e-41	518763	166.06	0.000320006
rs2651369	G	C	G	C	0.014146	-0.0076	0.325619	0.3523	PCa	12	32552769	0.0086	140254	0.3751	0.001997	1.45011e-12	521581	45.8429	8.78845e-05
rs2665405	A	G	A	G	0.038394	0.0022	0.548346	0.5421	PCa	17	57875292	0.0081	140254	0.788401	0.001876	5.37032e-93	521592	381.123	0.000730159
rs2711981	T	C	T	C	-0.0216	0.0246	0.663087	0.65	PCa	4	39039258	0.0085	140254	0.00365999	0.001986	1.59001e-27	520191	108.462	0.000208461
rs2729450	C	T	C	T	-0.030635	0.0069	0.524171	0.5047	PCa	17	28088459	0.0081	140254	0.3928	0.001881	1.35988e-59	521584	244.297	0.000468155
rs2734047	G	A	G	A	0.077151	-0.0254	0.635458	0.6539	PCa	3	128292844	0.0087	140254	0.00339297	0.001952	1e-200	521587	1442.36	0.0027577
rs2734442	A	G	A	G	-0.041999	0.0013	0.875502	0.8735	PCa	12	10600368	0.0121	140254	0.9147	0.002846	2.99985e-49	520195	200.106	0.000384528
rs2784250	G	T	G	T	-0.016907	-0.0015	0.140201	0.1475	PCa	1	221060393	0.0116	140254	0.9001	0.002685	3.11e-10	521583	35.9472	6.89146e-05
rs2786487	C	G	C	G	0.0148	0.0016	0.558639	0.5555	PCa	1	42368339	0.0081	140254	0.8445	0.001877	3.32966e-15	521591	56.345	0.000108014
rs2797681	C	G	C	G	-0.01482	0.008	0.255654	0.2379	PCa	6	137593036	0.011	140254	0.4682	0.002297	1.13999e-10	520509	43.5129	8.35899e-05
rs2810883	T	C	T	C	-0.012614	0.0006	0.544768	0.5599	PCa	1	89332165	0.0083	140254	0.9376	0.001878	1.93999e-11	521591	41.1665	7.89187e-05
rs2817441	T	C	T	C	-0.02173	-0.0055	0.279268	0.2824	PCa	6	156938699	0.0096	140254	0.5675	0.0021	4.66982e-25	519571	98.7806	0.000190084
rs2834670	G	A	G	A	0.026935	0.0042	0.176408	0.1929	PCa	21	36280376	0.0135	140254	0.754201	0.002965	1.10994e-19	520515	109.754	0.000210812
rs2836220	C	A	C	A	-0.011367	-0.0068	0.338458	0.3709	PCa	21	39600499	0.0083	140254	0.4109	0.001982	1.01e-08	521592	30.1814	5.78607e-05
rs28367597	G	C	G	C	-0.020315	0.0151	0.272849	0.2974	PCa	6	31260262	0.0087	140254	0.0813992	0.002101	4.39036e-22	520509	85.2531	0.000163761
rs284324	A	G	A	G	0.02119	0.0077	0.495314	0.5202	PCa	1	10724236	0.0081	140254	0.3433	0.00197	5.94019e-27	477177	107.145	0.000224488
rs2846573	T	C	T	C	-0.010792	-0.0083	0.351779	0.3568	PCa	18	841779	0.009	140254	0.3557	0.001972	4.51004e-08	519100	27.5741	5.31162e-05
rs28498283	T	A	T	A	0.021103	0.006	0.257557	0.262	PCa	2	43360065	0.0092	140254	0.513	0.002169	2.40991e-22	521586	88.8495	0.000170316
rs28612496	A	G	A	G	0.014459	0.0246	0.172531	0.171	PCa	4	148291438	0.0107	140254	0.0214699	0.002482	5.81996e-09	521591	31.1373	5.96933e-05
rs28722705	T	A	T	A	0.034302	-0.0144	0.149045	0.1385	PCa	5	55453942	0.012	140254	0.2299	0.002634	1e-38	521582	155.72	0.000298465
rs28723530	A	C	A	C	-0.015308	-0.0669	0.134572	0.1358	PCa	4	106426718	0.0117	140254	1.158e-08	0.002758	2.93002e-08	521592	28.4713	5.45824e-05
rs2885735	G	A	G	A	0.014255	-0.0002	0.82342	0.8465	PCa	7	949115	0.0125	140254	0.9891	0.002608	4.70999e-08	475157	28.0796	5.90918e-05
rs290243	A	G	A	G	0.014337	0.0017	0.214516	0.2287	PCa	9	93571337	0.0097	140254	0.858	0.002274	2.99999e-10	520651	36.0679	6.92697e-05
rs2927	C	T	C	T	-0.016559	0.0045	0.580121	0.5807	PCa	6	16758112	0.0083	140254	0.5883	0.001898	2.84971e-18	520189	69.496	0.00013358
rs2957873	A	G	A	G	-0.021093	-0.0103	0.808507	0.7965	PCa	11	47249294	0.0101	140254	0.3062	0.002384	9.44061e-19	520191	71.6747	0.000137766
rs2978889	A	G	A	G	-0.019138	0.0037	0.503921	0.4809	PCa	8	6697316	0.0082	140254	0.6557	0.001885	3.43005e-24	518763	95.0134	0.00018312
rs30102	C	G	C	G	-0.013036	-0.0123	0.316993	0.3039	PCa	2	237817538	0.0088	140254	0.1614	0.002014	9.89008e-11	520647	38.315	7.35857e-05
rs3012415	T	C	T	C	0.020349	0.0008	0.822848	0.8262	PCa	6	170489464	0.0116	140254	0.9424	0.002546	1.36994e-15	478118	57.7257	0.000120721
rs3014807	T	G	T	G	0.025554	-0.0305	0.118614	0.1117	PCa	1	153368020	0.013	140254	0.0188999	0.002989	1.31009e-17	486333	66.4114	0.000136537
rs3027012	T	C	T	C	0.028123	-0.0014	0.182687	0.1798	PCa	1	159174123	0.0107	140254	0.8961	0.002424	4.37019e-31	521589	123.22	0.000236183
rs3111414	G	C	G	C	0.017402	0.0108	0.794447	0.7889	PCa	2	8443859	0.0098	140254	0.2736	0.002313	5.61953e-14	519576	51.3936	9.89047e-05
rs31243	G	A	G	A	-0.022555	-0.0107	0.09625	0.1087	PCa	5	75594360	0.0137	140254	0.4362	0.003179	1.3499e-12	520193	46.0434	8.85044e-05
rs3128959	A	G	A	G	0.031818	0.025	0.120518	0.1136	PCa	6	33048380	0.0124	140254	0.0433501	0.00289	3.74024e-28	521584	111.962	0.000214612
rs3177609	C	T	C	T	0.031206	-0.0131	0.077556	0.0772	PCa	18	74071078	0.017	140254	0.4399	0.003521	8.26038e-19	521593	72.6865	0.000139335
rs3184504	C	T	C	T	-0.047075	0.0187	0.517396	0.5189	PCa	12	111884608	0.0082	140254	0.0218102	0.001872	1.58125e-139	519112	575.131	0.00110669
rs329125	A	C	A	C	-0.016638	0.0232	0.207081	0.1955	PCa	5	133871101	0.0103	140254	0.0242399	0.002346	1.38007e-12	520190	47.2936	9.09078e-05
rs333947	A	G	A	G	0.036848	0.0015	0.150214	0.1562	PCa	1	110470764	0.0121	140254	0.9032	0.002635	2.21004e-44	519569	180.166	0.000346639
rs34097845	T	C	T	C	-0.100554	0.0363	0.05601	0.0555	PCa	17	56358429	0.0195	140254	0.0627307	0.00424	2.99226e-124	519714	556.277	0.00106921
rs34236350	T	C	T	C	-0.032235	0.0048	0.182541	0.1937	PCa	2	241568326	0.0107	140254	0.651799	0.002507	8.43918e-38	477175	148.021	0.000310107
rs34281413	T	C	T	C	-0.021083	-0.018	0.137178	0.1329	PCa	3	136461860	0.012	140254	0.1326	0.002706	7.00971e-15	521588	54.8875	0.000105221
rs34417629	A	G	A	G	0.013122	0.0167	0.23399	0.2314	PCa	1	54955589	0.0101	140254	0.097499	0.002203	2.65003e-09	521590	32.1972	6.17251e-05
rs34478611	A	G	A	G	0.013464	-0.0032	0.241781	0.2227	PCa	9	35753898	0.0097	140254	0.7413	0.002185	7.35005e-10	520652	34.6076	6.64653e-05
rs34505104	G	A	G	A	-0.033131	-0.007	0.305345	0.3002	PCa	22	24624609	0.0093	140254	0.4529	0.002083	6.3797e-57	521575	242.984	0.000465649
rs34600126	T	G	T	G	0.022368	-0.0007	0.217724	0.2111	PCa	20	1597433	0.01	140254	0.9442	0.002266	6.02976e-23	521590	88.9107	0.000170432
rs34743120	A	G	A	G	-0.046726	-0.0149	0.020053	0.0279	PCa	2	182425330	0.0316	140254	0.636099	0.00679	6.15035e-12	520654	44.6803	8.58083e-05
rs34746889	C	G	C	G	-0.058229	-0.0156	0.017439	0.0137	PCa	16	67221444	0.0409	140254	0.703301	0.007327	1.99986e-15	517523	60.1409	0.000116196
rs35068491	C	T	C	T	0.014581	0.0167	0.20924	0.1968	PCa	21	36238307	0.0108	140254	0.1208	0.00235	5.68002e-10	521588	36.6988	7.03548e-05
rs35108724	A	G	A	G	-0.022858	-0.0078	0.056937	0.054	PCa	8	38888285	0.0194	140254	0.689	0.004105	2.63003e-08	521594	29.2684	5.61102e-05
rs35979828	T	C	T	C	-0.046061	0.0072	0.070849	0.0652	PCa	12	54685880	0.0185	140254	0.6982	0.003696	1.27997e-35	520191	145.345	0.000279329
rs360017	G	A	G	A	-0.024481	-0.0168	0.775236	0.7868	PCa	5	173207353	0.0102	140254	0.0995199	0.002251	1.61994e-27	520655	108.765	0.000208857
rs36026517	C	G	C	G	-0.016699	0.0125	0.198672	0.1905	PCa	16	74597758	0.0111	140254	0.2597	0.002341	1.02e-12	520649	46.2319	8.87887e-05
rs36209093	T	C	T	C	-0.014405	-0.0163	0.662691	0.6136	PCa	1	110229787	0.0103	140254	0.1132	0.002267	2.15998e-10	518098	48.0671	9.27674e-05
rs370639456	A	C	A	C	0.020887	-0.0004	0.678986	0.6056	PCa	17	57311748	0.009	140254	0.9674	0.002094	2.11982e-23	518098	98.5511	0.000190181
rs370639456	A	C	GGT	G	0.020887	0.0635	0.678986	0.9987	PCa	17	57311747	0.1788	140254	0.7225	0.002094	2.11982e-23	518098	98.5511	0.000190181
rs370639456	A	C	A	C	0.020887	0.0239	0.678986	0.9725	PCa	17	57311749	0.0294	140254	0.4161	0.002094	2.11982e-23	518098	98.5511	0.000190181
rs3731211	A	T	A	T	0.028382	-0.0181	0.719766	0.7285	PCa	9	21986847	0.0089	140254	0.0409704	0.002081	2.51015e-42	521592	169.551	0.000324959
rs3731332	T	C	T	C	-0.108009	-0.0533	0.022895	0.0256	PCa	7	92300568	0.0269	140254	0.0470002	0.006386	4.00959e-64	520654	271.899	0.000521953
rs3761986	C	T	C	T	-0.012146	0.0054	0.394272	0.396	PCa	6	6680510	0.0084	140254	0.5176	0.00195	4.88e-10	516280	36.382	7.04645e-05
rs3762281	G	A	G	A	0.013022	-0.0107	0.505158	0.4981	PCa	1	156304782	0.008	140254	0.1826	0.001864	2.9703e-12	521592	44.2229	8.47772e-05
rs3789062	T	C	T	C	-0.020082	-0.0377	0.245372	0.246	PCa	2	111917317	0.0093	140254	4.69397e-05	0.002179	3.22033e-20	520653	77.7705	0.000149349
rs3795503	T	C	T	C	-0.01889	-0.0058	0.314513	0.3161	PCa	1	180905694	0.0096	140254	0.5487	0.002034	1.67996e-20	521586	80.2647	0.000153862
rs3808609	C	G	C	G	0.016911	-0.0096	0.318017	0.3242	PCa	8	59465377	0.0086	140254	0.2631	0.002008	3.86011e-17	521591	64.7108	0.000124049
rs3856364	G	C	G	C	0.012622	0.004	0.67981	0.6739	PCa	2	145477217	0.0087	140254	0.644401	0.002009	3.45001e-10	519575	36.038	6.93556e-05
rs3859570	C	T	C	T	-0.027849	-0.0033	0.424757	0.4159	PCa	19	18510925	0.0087	140254	0.6989	0.001998	3.97009e-44	478116	181.275	0.000379002
rs391023	T	C	T	C	-0.075903	-0.0061	0.366325	0.3651	PCa	16	85927814	0.0084	140254	0.4706	0.001942	1e-200	520192	1395.11	0.00267474
rs4082413	G	C	G	C	0.01535	0.0105	0.512206	0.5164	PCa	12	30783184	0.008	140254	0.1883	0.001866	2.06016e-16	521594	61.4203	0.000117741
rs41268099	A	G	A	G	0.029048	-0.0189	0.110855	0.1049	PCa	1	41328644	0.0141	140254	0.1814	0.002986	2.47002e-22	521591	86.7746	0.000166338
rs41313381	A	C	A	C	0.043019	0.048	0.030485	0.0258	PCa	1	79411968	0.0264	140254	0.0689493	0.005345	8.84912e-16	519116	56.7941	0.000109393
rs413141	G	A	G	A	0.043013	0.0061	0.862523	0.8436	PCa	19	6675989	0.0118	140254	0.604	0.002764	1.42004e-54	521593	228.956	0.000438763
rs41381344	A	G	A	G	0.029528	-0.018	0.036862	0.0419	PCa	9	130608946	0.0217	140254	0.4062	0.005259	2.01999e-08	478116	29.6023	6.19107e-05
rs41409548	A	G	A	G	-0.096493	-0.0106	0.033848	0.0428	PCa	22	17579495	0.0247	140254	0.667899	0.005685	1.49005e-64	520655	317.26	0.000608976
rs4142441	G	A	G	A	0.031012	-0.0032	0.151573	0.1622	PCa	20	42839620	0.0113	140254	0.774701	0.002648	1.22011e-31	520187	128.704	0.000247358
rs41430449	G	C	G	C	-0.030007	-0.013	0.066381	0.0659	PCa	7	50798525	0.017	140254	0.4439	0.00377	1.82012e-15	521592	58.2194	0.000111606
rs41552812	T	C	T	C	-0.071828	-0.0048	0.06205	0.019	PCa	6	32632689	0.0311	140254	0.8765	0.005094	4.10015e-45	490498	294.739	0.000600536
rs4240356	G	C	G	C	-0.023514	-0.0122	0.55045	0.5585	PCa	4	145042250	0.008	140254	0.129	0.001892	1.93999e-35	519506	142.196	0.00027364
rs4269828	G	A	G	A	0.012209	0.0043	0.560056	0.5647	PCa	1	235257838	0.0089	140254	0.6313	0.001915	1.88999e-10	521591	38.3161	7.34546e-05
rs4335411	A	G	A	G	-0.017413	0.0252	0.762473	0.7713	PCa	1	249191706	0.0122	140254	0.0398098	0.002412	5.51061e-13	499223	54.8349	0.000109828
rs4365101	A	G	A	G	-0.026771	-0.0278	0.068386	0.0787	PCa	12	108707583	0.0176	140254	0.1134	0.003761	1.13999e-12	521590	47.6356	9.13193e-05
rs4385425	G	A	G	A	-0.060104	0.0068	0.323914	0.3383	PCa	7	50307334	0.0093	140254	0.461	0.001999	1.27938e-198	521593	826.586	0.00158223
rs4411554	G	C	G	C	0.012567	-0.0021	0.714191	0.7058	PCa	17	1319765	0.0089	140254	0.8152	0.002108	2.58e-09	521590	33.6311	6.44738e-05
rs445611	G	A	G	A	0.016004	-0.0114	0.844726	0.8351	PCa	5	35396119	0.011	140254	0.3024	0.002607	8.58005e-10	521594	35.048	6.71895e-05
rs4462758	A	G	A	G	-0.032903	0.019	0.750205	0.7637	PCa	2	182045054	0.0093	140254	0.0412202	0.002155	1.42988e-52	519112	210.718	0.000405756
rs45577137	G	A	G	A	-0.064614	-0.0553	0.043857	0.0401	PCa	8	48651633	0.0256	140254	0.0307801	0.004959	9.04899e-39	514341	180.156	0.000350143
rs4566648	G	T	G	T	-0.025396	-0.0063	0.342027	0.3385	PCa	4	84159219	0.0087	140254	0.4647	0.001975	8.13954e-38	521587	151.454	0.000290288
rs4577206	T	C	T	C	-0.020765	0.0035	0.88902	0.9029	PCa	19	47545719	0.015	140254	0.8136	0.003177	6.4998e-11	475639	40.4729	8.50844e-05
rs458699	A	T	A	T	0.013577	-0.0054	0.757042	0.7646	PCa	1	112657830	0.0098	140254	0.581599	0.002176	4.52002e-10	521594	35.3713	6.78092e-05
rs4626924	T	C	T	C	-0.018347	0.0177	0.551005	0.5563	PCa	1	234909298	0.0084	140254	0.03474	0.00191	8.19974e-22	520181	86.6531	0.000166555
rs4658231	G	A	G	A	-0.016005	0.0075	0.24867	0.2578	PCa	1	92041502	0.0092	140254	0.4146	0.002181	2.22998e-13	520190	49.7965	9.57184e-05
rs4669869	C	T	C	T	0.020401	0.0075	0.44511	0.4588	PCa	2	12898460	0.0081	140254	0.3534	0.001889	3.76011e-27	517821	106.482	0.000205592
rs4712652	A	G	A	G	0.015034	-0.0072	0.579923	0.6017	PCa	6	22078615	0.0089	140254	0.4168	0.001898	2.49e-15	521590	57.4454	0.000110123
rs4721764	A	G	A	G	0.015617	-0.0004	0.209536	0.2014	PCa	7	2578455	0.0105	140254	0.9715	0.00233	2.11982e-11	521587	42.1432	8.07916e-05
rs47341	T	C	T	C	0.031081	0.0645	0.396	0.4006	PCa	22	43560763	0.0082	140254	3.00608e-15	0.001997	1.46016e-54	476098	220.115	0.000462117
rs4737009	A	G	A	G	0.015384	-0.0027	0.235763	0.2427	PCa	8	41630405	0.01	140254	0.7861	0.002209	3.44033e-12	520188	44.368	8.52849e-05
rs475616	G	A	G	A	0.01572	0.0009	0.65632	0.653	PCa	10	30496905	0.0086	140254	0.9205	0.00199	2.9703e-15	520514	58.0344	0.000111482
rs4763944	A	G	A	G	0.013087	-0.0041	0.204423	0.2151	PCa	12	13357972	0.0098	140254	0.6745	0.002322	1.76999e-08	520511	28.9986	5.57086e-05
rs4810832	A	G	A	G	0.012663	-0.0052	0.325034	0.309	PCa	20	47226433	0.0088	140254	0.5585	0.002027	4.34e-10	520653	36.6347	7.03581e-05
rs4813619	T	G	T	G	0.016505	0.0025	0.510832	0.5226	PCa	20	2815715	0.008	140254	0.7554	0.001902	4.24033e-18	520190	70.8302	0.000136144
rs4865956	A	T	A	T	-0.018917	-0.0175	0.696281	0.7046	PCa	5	54882505	0.0088	140254	0.0458701	0.002041	1.97015e-20	521588	78.9559	0.000151353
rs4871844	C	T	C	T	0.015503	-0.0439	0.343089	0.3441	PCa	8	22879734	0.0085	140254	2.516e-07	0.00201	1.26999e-14	521589	56.5132	0.000108337
rs4886615	G	A	G	A	-0.018957	0.0273	0.724425	0.7129	PCa	15	75131661	0.0088	140254	0.00191602	0.00212	4.10015e-19	520190	74.6495	0.000143484
rs4905043	A	G	A	G	0.018703	0.0022	0.399537	0.4028	PCa	14	93550009	0.0083	140254	0.792801	0.002008	1.31009e-20	475634	79.8439	0.00016784
rs4907230	A	G	A	G	0.015584	0.0064	0.323539	0.3407	PCa	2	96855241	0.0085	140254	0.4494	0.002002	7.23936e-15	520502	55.3383	0.000106306
rs4952782	A	T	A	T	0.019255	-0.0035	0.759932	0.7488	PCa	2	46074096	0.0093	140254	0.705	0.002182	1.17004e-18	521594	70.5696	0.000135278
rs4970966	T	G	T	G	-0.072638	0.0014	0.222433	0.2155	PCa	1	150584103	0.0097	140254	0.8871	0.002252	1e-200	520192	951.156	0.00182513
rs4983387	A	G	A	G	0.019449	0.034	0.899135	0.8962	PCa	14	105268228	0.0137	140254	0.0129599	0.003249	2.19999e-09	476100	32.6677	6.86104e-05
rs4987353	A	G	A	G	-0.021886	0.0052	0.310381	0.3	PCa	1	169666987	0.0088	140254	0.5533	0.002015	1.93019e-27	521592	106.976	0.000205053
rs505922	C	T	C	T	-0.043731	0.0058	0.319386	0.3566	PCa	9	136149229	0.0084	140254	0.494399	0.002	5.7544e-106	521132	433.645	0.00083143
rs55684236	A	G	A	G	0.01153	0.0195	0.348464	0.3484	PCa	1	44080009	0.0083	140254	0.0188001	0.001956	3.89e-09	521590	31.4877	6.0365e-05
rs55860328	A	G	A	G	-0.01367	-0.0115	0.682365	0.6741	PCa	13	114897534	0.0087	140254	0.1849	0.002053	2.88005e-11	520193	42.1417	8.10051e-05
rs56007794	T	A	T	A	0.039085	0.0121	0.24434	0.252	PCa	6	41990827	0.0095	140254	0.2037	0.002177	4.7698e-72	521592	294.406	0.00056412
rs56058420	G	A	G	A	0.01173	0.0325	0.356231	0.3316	PCa	4	185237116	0.0087	140254	0.000180501	0.001975	2.95999e-09	519573	32.7915	6.31085e-05
rs56344893	A	C	A	C	-0.044337	-0.0082	0.372987	0.3538	PCa	19	44282529	0.0086	140254	0.3432	0.00195	2.11836e-114	521577	480.01	0.00091946
rs56795609	T	A	T	A	-0.01493	-0.0467	0.17201	0.1661	PCa	1	111208718	0.0113	140254	3.46099e-05	0.002483	1.86999e-09	520513	33.0512	6.34934e-05
rs56925909	G	C	G	C	0.01367	0.0053	0.218542	0.2123	PCa	3	187429202	0.0097	140254	0.5883	0.002253	1.32999e-09	521592	33.294	6.38275e-05
rs571497	A	G	A	G	-0.028174	0.0063	0.154612	0.1489	PCa	19	7827830	0.0117	140254	0.589899	0.002628	8.93923e-27	519115	107.741	0.000207504
rs57221391	G	T	G	T	-0.022337	0.0043	0.07144	0.0808	PCa	21	16583936	0.0155	140254	0.779399	0.003693	1.51001e-09	520653	34.4674	6.61959e-05
rs573790	C	T	C	T	-0.016093	0.0097	0.613652	0.5898	PCa	11	59855385	0.0087	140254	0.2645	0.001947	1.48013e-16	520191	63.8882	0.000122802
rs58011825	C	A	C	A	0.018373	-0.0034	0.137161	0.1477	PCa	3	123104279	0.0118	140254	0.773701	0.002728	1.69005e-11	520650	41.6036	7.99007e-05
rs58814158	G	T	G	T	-0.023512	0.0043	0.15736	0.1524	PCa	13	110820255	0.0113	140254	0.7072	0.002622	3.23966e-19	521593	76.4788	0.000146604
rs59295685	T	C	T	C	-0.020043	0.0027	0.173015	0.197	PCa	2	137008098	0.0103	140254	0.7945	0.002487	7.98914e-16	520653	59.8598	0.000114957
rs6044081	G	A	G	A	0.012275	-0.0079	0.758074	0.7684	PCa	20	16513342	0.0099	140254	0.4275	0.002186	2e-08	520193	28.7512	5.52672e-05
rs6055955	T	C	T	C	-0.028986	0.0031	0.508474	0.5072	PCa	20	8604181	0.008	140254	0.699	0.001876	8.71967e-54	520194	218.559	0.000419973
rs60695341	T	C	T	C	-0.018162	-0.0358	0.197081	0.2066	PCa	15	51010271	0.0099	140254	0.000276701	0.00235	1.13999e-14	521560	54.4532	0.000104394
rs60699901	C	T	C	T	0.021517	0.0137	0.118119	0.1256	PCa	13	92009193	0.012	140254	0.255	0.002926	2.02023e-13	521593	50.3149	9.64547e-05
rs61165644	G	A	G	A	-0.026402	-0.0115	0.14078	0.1632	PCa	1	244487940	0.0123	140254	0.3519	0.002716	2.59e-22	521592	87.9738	0.000168635
rs6120950	T	C	T	C	-0.019355	-0.0119	0.202811	0.2099	PCa	20	30225070	0.0099	140254	0.2298	0.002341	1.45011e-16	521589	63.1903	0.000121135
rs61985545	A	G	A	G	-0.01149	0.0066	0.495161	0.5005	PCa	14	60040825	0.0081	140254	0.4137	0.001887	1.17999e-09	520511	34.358	6.60039e-05
rs62011334	G	A	G	A	0.011932	0.0025	0.355185	0.3464	PCa	15	63837491	0.0086	140254	0.7678	0.00199	2.1e-09	521593	34.0178	6.52148e-05
rs62018159	A	G	A	G	0.015004	0.0191	0.209149	0.198	PCa	15	40397421	0.0104	140254	0.0647605	0.002338	1.42001e-10	519573	38.6967	7.44723e-05
rs62054807	T	C	T	C	0.020073	-0.0216	0.294764	0.2768	PCa	17	43915497	0.0089	140254	0.0154999	0.002064	2.45019e-22	521589	87.3906	0.000167519
rs62057793	A	G	A	G	-0.019484	-0.003	0.111608	0.1127	PCa	17	25856325	0.014	140254	0.8291	0.002995	8.00018e-11	521588	39.2687	7.52811e-05
rs62143205	A	G	A	G	-0.057574	-0.015	0.104321	0.105	PCa	19	54325353	0.0144	140254	0.3003	0.003245	2.18022e-70	516125	319.912	0.000619451
rs62176784	G	A	G	A	0.02263	0.0024	0.319489	0.3243	PCa	2	169744551	0.0086	140254	0.780601	0.002002	1.35988e-29	519574	115.727	0.000222685
rs62261974	G	A	G	A	-0.016569	0.0161	0.183464	0.1707	PCa	3	107296969	0.0105	140254	0.1274	0.002414	7.00971e-12	521592	42.9057	8.22524e-05
rs62454420	G	A	G	A	-0.034885	-0.0726	0.070245	0.0781	PCa	7	27191804	0.0154	140254	2.28802e-06	0.003675	2.39001e-21	521578	82.9239	0.000158961
rs62470670	G	A	G	A	-0.023333	0.0314	0.092471	0.1022	PCa	7	114651694	0.0136	140254	0.0204301	0.00323	5.30029e-13	521594	47.6661	9.13771e-05
rs62491927	A	C	A	C	-0.012993	0.013	0.256754	0.2479	PCa	7	149172894	0.0096	140254	0.1776	0.002145	1.42001e-09	521586	33.6088	6.44316e-05
rs62501136	A	G	A	G	0.020496	-0.0312	0.221444	0.223	PCa	8	23089429	0.0097	140254	0.001279	0.002268	1.71989e-19	521571	75.5611	0.000144851
rs62502392	A	G	A	G	-0.017907	0.0123	0.143097	0.1394	PCa	8	27190945	0.012	140254	0.3071	0.00267	2.08018e-11	520653	40.9468	7.8639e-05
rs62513343	T	C	T	C	-0.015097	-0.0343	0.142064	0.1284	PCa	8	116859921	0.0127	140254	0.00705407	0.002695	2.17e-08	520504	28.92	5.55585e-05
rs628615	C	T	C	T	-0.016969	0.0123	0.112511	0.1181	PCa	1	23685408	0.0125	140254	0.3264	0.002951	9.1601e-09	521592	29.9955	5.75043e-05
rs628965	G	A	G	A	-0.012645	0.0096	0.630893	0.6295	PCa	20	3649713	0.0088	140254	0.2749	0.001982	1.84001e-10	520651	38.7753	7.4469e-05
rs6429432	C	A	C	A	-0.079652	0.0138	0.891513	0.8964	PCa	1	236107241	0.0138	140254	0.3165	0.002993	6.29506e-156	521593	640.905	0.00122724
rs6429438	G	A	G	A	0.02083	-0.0041	0.886382	0.8875	PCa	1	243987674	0.0128	140254	0.748001	0.002957	1.93019e-12	521593	45.5876	8.7393e-05
rs6434817	G	A	G	A	0.0116	0.0007	0.718131	0.7162	PCa	2	196914283	0.009	140254	0.936	0.002071	2.17e-08	520195	28.3392	5.4475e-05
rs644492	G	A	G	A	-0.020069	0.0017	0.195876	0.183	PCa	6	53444319	0.0107	140254	0.8725	0.002358	1.83992e-17	521592	66.1869	0.000126878
rs6470759	A	G	A	G	-0.018194	0.0152	0.588502	0.571	PCa	8	130702280	0.01	140254	0.1271	0.001932	5.03965e-21	519111	83.24	0.000160325
rs647137	A	G	A	G	0.020504	0.0072	0.697455	0.7089	PCa	2	31463850	0.0094	140254	0.4436	0.002031	6.26037e-24	520511	92.3677	0.000177424
rs6493575	T	C	T	C	-0.01218	-0.0113	0.395673	0.3947	PCa	15	53013475	0.0085	140254	0.1841	0.00191	1.85999e-10	521587	37.0076	7.09468e-05
rs6512627	A	G	A	G	-0.047438	0.0063	0.19363	0.1823	PCa	20	48967591	0.0105	140254	0.5481	0.002378	1.83021e-88	521592	366.797	0.000702732
rs6545873	C	T	C	T	-0.015343	0.0029	0.610495	0.6073	PCa	2	61733012	0.0083	140254	0.724001	0.001915	1.18005e-15	521593	58.4018	0.000111956
rs6579771	T	C	T	C	0.033644	0.0028	0.268553	0.2663	PCa	5	149482262	0.0094	140254	0.763801	0.002115	6.13056e-57	521591	232.05	0.000444691
rs6581124	A	G	A	G	-0.012765	-0.0087	0.24468	0.2564	PCa	12	57545756	0.0098	140254	0.3699	0.002214	8.40001e-09	520647	31.3596	6.02284e-05
rs6591578	A	G	A	G	0.021869	0.0101	0.633592	0.6442	PCa	11	60158649	0.0084	140254	0.23	0.001941	2.03002e-29	521590	115.848	0.000222056
rs662333	A	G	A	G	-0.01382	0.0058	0.779527	0.7835	PCa	11	121578945	0.0097	140254	0.5454	0.002263	1.05e-09	519113	34.0818	6.56497e-05
rs663202	C	G	C	G	-0.015065	0.003	0.170566	0.1871	PCa	3	124342954	0.0105	140254	0.7772	0.002485	1.38998e-09	521591	33.4966	6.42159e-05
rs6664626	T	G	T	G	0.018875	-0.0034	0.142992	0.1445	PCa	1	66128239	0.0119	140254	0.771999	0.002862	4.38026e-11	478108	41.7508	8.73173e-05
rs6687430	A	G	A	G	0.011892	0.0282	0.54337	0.552	PCa	1	10633245	0.008	140254	0.000408799	0.001876	2.41002e-10	521593	36.6068	7.01778e-05
rs6696074	T	C	T	C	0.018322	-0.0046	0.562926	0.5532	PCa	1	225962690	0.0084	140254	0.5861	0.00192	1.49005e-21	520513	85.9974	0.000165189
rs67224956	C	T	C	T	0.026909	-0.0026	0.170315	0.1717	PCa	1	118154575	0.0108	140254	0.8127	0.002479	2.01002e-27	520651	106.568	0.00020464
rs6733162	C	G	C	G	0.011782	0.0096	0.62363	0.5927	PCa	2	162913498	0.0086	140254	0.2645	0.001944	1.40001e-09	520654	33.9303	6.51643e-05
rs6736362	T	C	T	C	0.022174	0.0074	0.559146	0.5687	PCa	2	219115108	0.0082	140254	0.3656	0.001885	6.4506e-32	520648	126.237	0.000242403
rs6740847	G	A	G	A	0.127269	0.0033	0.562078	0.5608	PCa	2	182308352	0.0081	140254	0.6789	0.001885	1e-200	520195	4181.3	0.00797386
rs6745920	C	T	C	T	0.012709	-0.0225	0.619377	0.6266	PCa	2	102145661	0.0091	140254	0.01295	0.001997	2.01999e-10	520194	39.6188	7.61558e-05
rs6753534	T	C	T	C	0.012908	-0.0142	0.562248	0.5664	PCa	2	27752871	0.008	140254	0.0783899	0.001889	8.58025e-12	521587	42.7825	8.2017e-05
rs6772164	A	C	A	C	-0.011543	-0.0173	0.358647	0.3607	PCa	3	196078149	0.0086	140254	0.04341	0.002024	1.21001e-08	475812	29.1671	6.12959e-05
rs6796	C	T	C	T	0.045504	0.0183	0.274261	0.2728	PCa	7	6502367	0.0098	140254	0.0623405	0.002116	1.65959e-102	519575	428.627	0.000824278
rs6799804	A	T	A	T	-0.027417	0.0029	0.075378	0.0866	PCa	3	46820833	0.0146	140254	0.8446	0.003565	1.51985e-14	520180	54.5102	0.00010478
rs6800122	T	C	T	C	-0.021775	0.0233	0.399684	0.3858	PCa	3	141249398	0.0082	140254	0.00445605	0.001911	4.75007e-30	520649	118.491	0.000227532
rs6856799	C	T	C	T	-0.011101	-0.0031	0.315049	0.3148	PCa	4	38081983	0.0087	140254	0.724001	0.002017	3.80996e-08	521591	27.7425	5.31853e-05
rs6865582	G	C	G	C	-0.011032	0.0103	0.461058	0.4702	PCa	5	78201833	0.0084	140254	0.2155	0.001879	4.48002e-09	521565	31.5479	6.04834e-05
rs6869021	T	C	T	C	-0.016905	-0.0053	0.313259	0.3077	PCa	5	111039017	0.0087	140254	0.541499	0.002017	5.47016e-17	521587	64.1412	0.000122958
rs6883116	C	T	C	T	-0.017985	-0.0021	0.417349	0.4198	PCa	5	179230321	0.0086	140254	0.8067	0.001921	8.20918e-21	521586	82.0641	0.000157311
rs695113	T	C	T	C	0.021098	-0.0112	0.696592	0.6919	PCa	11	128562098	0.0091	140254	0.2226	0.002054	1.03992e-24	520190	97.8953	0.000188156
rs701905	C	G	C	G	0.021672	-0.0071	0.352317	0.3283	PCa	1	212553111	0.0086	140254	0.4067	0.001955	1.63005e-28	521591	111.827	0.00021435
rs7030655	T	G	T	G	0.020088	-0.012	0.308549	0.3026	PCa	9	114490538	0.0086	140254	0.1658	0.002019	2.66011e-23	521590	89.8241	0.000172182
rs706819	C	T	C	T	0.018421	0.0015	0.738253	0.7366	PCa	12	52315923	0.0099	140254	0.8782	0.002154	1.29003e-17	520195	68.2286	0.000131142
rs707793	C	T	C	T	-0.030323	-0.0029	0.531284	0.5291	PCa	6	10520009	0.0082	140254	0.724001	0.001881	2.1301e-58	521503	238.928	0.000457942
rs7094871	G	C	G	C	-0.014194	0.0435	0.542571	0.5403	PCa	10	114712154	0.008	140254	4.84195e-08	0.001881	4.70977e-14	521587	52.1663	0.000100005
rs7095778	G	A	G	A	-0.020412	-0.0141	0.091164	0.087	PCa	10	111929369	0.0153	140254	0.3566	0.003252	3.56e-10	521589	36.0138	6.90415e-05
rs7097656	C	T	C	T	0.020177	0.0207	0.794776	0.7975	PCa	10	82250831	0.01	140254	0.0378199	0.002312	2.80027e-18	520188	69.093	0.000132806
rs7111769	C	A	C	A	-0.029162	0.0078	0.074664	0.0837	PCa	11	88023721	0.0151	140254	0.604999	0.003669	1.99022e-15	521589	61.2992	0.00011751
rs7120300	T	C	T	C	-0.017176	-0.0053	0.734901	0.7264	PCa	11	8823493	0.0092	140254	0.5611	0.002124	6.41062e-16	521560	59.9605	0.000114951
rs71331613	A	C	A	C	-0.049775	-0.0006	0.036301	0.0325	PCa	3	128553952	0.0246	140254	0.9808	0.005022	3.98016e-23	520653	90.2685	0.000173345
rs71368117	C	T	C	T	-0.023586	0.0117	0.086908	0.0726	PCa	17	27329227	0.0176	140254	0.5064	0.003497	1.58016e-11	521548	46.0517	8.82903e-05
rs71482156	T	A	T	A	0.056153	0.0065	0.016468	0.0194	PCa	11	118734516	0.0351	140254	0.8539	0.008115	4.70977e-12	517649	52.8792	0.000102142
rs71550194	C	T	C	T	-0.028797	-0.0408	0.594882	0.5889	PCa	6	30243236	0.0081	140254	4.17302e-07	0.001919	7.53009e-51	515411	206.093	0.000399702
rs7180079	G	A	G	A	0.059435	-0.028	0.876937	0.874	PCa	15	64629873	0.0123	140254	0.0228702	0.00287	3.41036e-95	521593	397.991	0.000762448
rs7180804	A	G	A	G	-0.077442	-0.0183	0.256783	0.2477	PCa	15	80259074	0.0096	140254	0.0563495	0.002141	1e-200	521587	1196.7	0.0022891
rs7185007	T	C	T	C	-0.016721	0.0012	0.240169	0.2444	PCa	16	30927509	0.0094	140254	0.9019	0.002191	2.39994e-14	521587	53.2304	0.000102044
rs718515	A	G	A	G	-0.019941	0.0127	0.552238	0.5429	PCa	18	43856297	0.0081	140254	0.1203	0.001891	5.65979e-26	521591	102.592	0.000196652
rs7196129	C	T	C	T	0.025016	0.0172	0.530279	0.5434	PCa	16	30471109	0.0086	140254	0.0441998	0.001905	2.45019e-39	521573	162.653	0.000311753
rs723585	G	A	G	A	-0.016542	0.0079	0.483425	0.4622	PCa	4	55503194	0.0084	140254	0.3469	0.00187	9.42975e-19	521592	71.295	0.000136669
rs7249692	C	T	C	T	-0.017222	-0.0322	0.670676	0.6754	PCa	19	19670688	0.0086	140254	0.000185102	0.002004	8.8308e-18	521593	68.3474	0.000131019
rs72673751	C	T	C	T	-0.016555	0.0186	0.189986	0.1787	PCa	8	106578940	0.011	140254	0.0912998	0.002389	4.35011e-12	521592	44.0018	8.43534e-05
rs72675573	T	C	T	C	0.015967	-0.0074	0.366495	0.3547	PCa	1	56636881	0.0085	140254	0.3846	0.001937	1.75995e-16	521592	61.7557	0.000118384
rs72720206	A	G	A	G	-0.016183	0.0017	0.326922	0.3456	PCa	4	146105777	0.0085	140254	0.84	0.001998	5.81969e-16	521554	60.1183	0.000115254
rs72743796	A	G	A	G	0.040748	0.0058	0.030784	0.027	PCa	15	80679076	0.026	140254	0.8237	0.005471	9.91973e-14	521591	51.6846	9.90805e-05
rs72759267	T	C	T	C	0.021443	-0.0095	0.158886	0.1835	PCa	9	126971204	0.0118	140254	0.4188	0.002644	5.36043e-16	518163	63.6885	0.000122897
rs72790862	C	T	C	T	-0.020289	-0.0159	0.307082	0.3041	PCa	10	44880260	0.0086	140254	0.0662903	0.002032	1.91999e-23	521590	91.3888	0.000175181
rs72805138	A	G	A	G	0.029548	-0.0032	0.090934	0.0926	PCa	16	85858558	0.0159	140254	0.8407	0.003399	3.69999e-18	521589	75.3007	0.000144347
rs72836307	T	C	T	C	-0.040906	-0.0009	0.156407	0.1519	PCa	2	111776154	0.0112	140254	0.9353	0.002579	1.36994e-56	520652	230.002	0.000441564
rs72970406	G	A	G	A	-0.018533	-0.0261	0.087376	0.0794	PCa	18	33119155	0.016	140254	0.1031	0.00335	3.23996e-08	521594	28.5734	5.47779e-05
rs72987040	A	C	A	C	-0.024778	-0.0148	0.124193	0.1217	PCa	19	3251116	0.0135	140254	0.2743	0.002838	2.71019e-18	521589	69.6714	0.000133557
rs73058593	C	G	C	G	0.037818	-0.0111	0.217554	0.2131	PCa	3	39281374	0.0101	140254	0.2711	0.002267	1.98016e-62	521592	254.092	0.00048691
rs73067080	C	T	C	T	-0.015721	-0.0024	0.160101	0.1828	PCa	12	21388829	0.0103	140254	0.8179	0.002549	7.11001e-10	521589	34.6712	6.64678e-05
rs7308348	C	T	C	T	0.015377	-0.0009	0.182113	0.1694	PCa	12	122225420	0.0115	140254	0.9382	0.002468	4.78002e-10	521590	36.7424	7.04381e-05
rs73142138	G	A	G	A	0.012783	-0.0026	0.399541	0.4015	PCa	7	65347962	0.0081	140254	0.7467	0.001915	2.5698e-11	519575	40.7401	7.84044e-05
rs731707	C	T	C	T	0.04713	-0.0009	0.489214	0.4915	PCa	16	85980968	0.0082	140254	0.9125	0.001913	5.30884e-134	520192	578.108	0.0011101
rs73201961	C	A	C	A	0.027169	0.0027	0.089234	0.0848	PCa	12	116830960	0.0151	140254	0.8576	0.003286	1.44012e-16	521593	62.5891	0.000119982
rs73203055	G	C	G	C	-0.026093	-0.0226	0.072008	0.0742	PCa	21	36407530	0.0159	140254	0.1537	0.003673	1.26999e-12	521591	47.4649	9.0992e-05
rs73217470	G	A	G	A	0.064788	0.0185	0.046722	0.0363	PCa	13	72513420	0.0225	140254	0.4091	0.004478	2.11009e-47	521591	195.098	0.000373904
rs73467599	C	T	C	T	0.018458	0.0026	0.199459	0.224	PCa	15	99088453	0.0104	140254	0.8066	0.002363	5.94977e-15	521590	56.7562	0.000108802
rs73784287	G	A	G	A	0.015482	-0.0647	0.14927	0.1462	PCa	6	160980401	0.0114	140254	1.527e-08	0.002645	4.93003e-09	520654	31.6974	6.08763e-05
rs73809166	C	T	C	T	0.046464	-0.0168	0.023149	0.0211	PCa	4	36305937	0.0298	140254	0.574101	0.006392	3.78007e-13	521594	50.9329	9.76391e-05
rs739241	A	G	A	G	0.018082	-0.0019	0.606788	0.6091	PCa	22	50052921	0.0082	140254	0.8205	0.001948	1.71989e-20	521586	81.3918	0.000156022
rs74233809	C	T	C	T	-0.02715	0.0186	0.080602	0.089	PCa	10	104913940	0.0142	140254	0.192	0.003444	3.33964e-15	521589	56.9895	0.000109249
rs74259566	G	C	G	C	0.028706	-0.0671	0.100542	0.0995	PCa	19	42735177	0.0135	140254	6.14101e-07	0.003145	7.50931e-20	521593	77.75	0.00014904
rs745570	G	A	G	A	0.014068	-0.0039	0.513574	0.5043	PCa	17	77781725	0.0081	140254	0.625801	0.001948	5.38022e-13	475322	47.0051	9.88814e-05
rs745822	G	T	G	T	0.016402	-0.0057	0.375667	0.362	PCa	18	48142822	0.0086	140254	0.508899	0.001942	3.16009e-17	520652	65.7121	0.000126195
rs74735005	C	T	C	T	-0.016977	0.0178	0.206468	0.2012	PCa	5	57202727	0.0105	140254	0.0908992	0.002327	3.13979e-13	521592	49.2653	9.44429e-05
rs74765249	T	C	T	C	0.012761	-0.0038	0.281465	0.2707	PCa	1	31194784	0.0099	140254	0.7012	0.002093	1.12001e-09	520653	34.2964	6.58676e-05
rs7516138	G	A	G	A	-0.022592	0.0007	0.391091	0.4111	PCa	1	9711642	0.0082	140254	0.9281	0.00193	1.31009e-31	521589	126.825	0.000243091
rs7522307	C	G	C	G	-0.023277	-0.0172	0.124104	0.1197	PCa	1	207998783	0.0131	140254	0.1885	0.002862	4.36014e-16	521591	61.4474	0.000117794
rs7524046	A	G	A	G	0.014654	-0.0061	0.251336	0.2308	PCa	1	9307033	0.0103	140254	0.551099	0.002156	1.10994e-11	520185	42.0414	8.08135e-05
rs754388	C	G	C	G	0.030305	0.0223	0.810895	0.8208	PCa	14	93115410	0.0106	140254	0.0352899	0.002421	6.42984e-36	521592	146.953	0.000281661
rs75475627	G	C	G	C	0.02413	0.0198	0.076659	0.0783	PCa	2	54787592	0.0157	140254	0.2064	0.003587	1.80011e-11	521593	42.9969	8.24271e-05
rs7569084	T	C	T	C	0.027559	0.0147	0.583833	0.5812	PCa	2	65656969	0.0083	140254	0.0763695	0.001895	7.39946e-48	520194	192.061	0.000369074
rs7572278	A	T	A	T	0.021687	-0.0043	0.206833	0.2151	PCa	2	8563029	0.0123	140254	0.725401	0.002355	3.44033e-20	520512	80.3362	0.000154317
rs7574456	T	C	T	C	-0.040256	-0.0136	0.739962	0.7785	PCa	2	136890059	0.0098	140254	0.1631	0.002125	5.19996e-80	519574	324.232	0.000623645
rs7593080	T	C	T	C	0.010661	-0.0004	0.574099	0.5816	PCa	2	86145787	0.0083	140254	0.9623	0.001892	1.79999e-08	521592	28.9919	5.55804e-05
rs761841	C	T	C	T	0.012242	0.0066	0.576839	0.5836	PCa	6	131114386	0.0085	140254	0.439	0.001903	1.31e-10	520192	38.0619	7.31636e-05
rs7620353	T	C	T	C	0.014253	0.0214	0.823086	0.8294	PCa	3	150947555	0.0111	140254	0.0532304	0.002453	6.42007e-09	520653	30.8052	5.9163e-05
rs7626444	C	G	C	G	-0.028712	0.0033	0.421355	0.419	PCa	3	196504902	0.0081	140254	0.6846	0.001892	5.72005e-52	521591	209.76	0.000401992
rs7633965	C	A	C	A	0.025005	0.0112	0.929301	0.9337	PCa	3	168864643	0.0169	140254	0.5062	0.003657	8.35026e-12	520655	42.7798	8.21587e-05
rs76427287	C	T	C	T	0.024864	0.0071	0.254121	0.2288	PCa	19	837190	0.0114	140254	0.5346	0.002345	3.04018e-26	467281	109.537	0.000234359
rs76428106	C	T	C	T	0.53552	0.0406	0.013445	0.0135	PCa	13	28604007	0.0415	140254	0.3288	0.00861	1e-200	521592	3998.63	0.00760788
rs7687559	C	G	C	G	0.013596	0.0102	0.398128	0.3992	PCa	4	154385925	0.0083	140254	0.2174	0.001922	1.58016e-12	521589	46.2111	8.85889e-05
rs7720894	C	G	C	G	0.010894	0.0005	0.502519	0.503	PCa	5	60733933	0.0081	140254	0.9509	0.001878	6.79e-09	521592	30.9521	5.93381e-05
rs77733744	A	G	A	G	-0.014026	-0.0072	0.171887	0.1696	PCa	13	52344004	0.0108	140254	0.5058	0.002496	1.96002e-08	519734	29.1096	5.60055e-05
rs7776054	G	A	G	A	-0.037905	-0.0119	0.260831	0.2661	PCa	6	135418916	0.0096	140254	0.2127	0.002128	6.08976e-71	521129	288.876	0.000554021
rs7785014	C	T	C	T	-0.025276	0.0061	0.670805	0.6747	PCa	7	137881690	0.009	140254	0.4991	0.002005	2.03986e-36	520514	146.91	0.00028216
rs7786376	G	A	G	A	0.012376	-0.011	0.275978	0.2589	PCa	7	73042614	0.0099	140254	0.2653	0.002112	4.72999e-09	521583	31.9276	6.12092e-05
rs7787179	G	A	G	A	0.020818	0.0046	0.206875	0.2044	PCa	7	143081833	0.011	140254	0.6767	0.002322	3.30979e-19	520508	74.0367	0.000142219
rs7803075	G	A	G	A	-0.014372	0.0039	0.735284	0.7183	PCa	7	130742066	0.009	140254	0.6654	0.002148	2.27982e-11	519112	41.7442	8.04081e-05
rs78218855	T	C	T	C	0.021951	0.0348	0.068442	0.0704	PCa	2	43556575	0.0154	140254	0.0240802	0.003688	2.72998e-09	521594	32.0502	6.14428e-05
rs7824937	G	A	G	A	0.01766	-0.0198	0.368567	0.3776	PCa	8	61392724	0.0082	140254	0.0155299	0.001942	1.02991e-19	521587	75.726	0.000145163
rs7826487	G	A	G	A	-0.040998	0.0046	0.115769	0.1085	PCa	8	6880925	0.0138	140254	0.7382	0.002967	2.1702e-43	520195	179.072	0.000344123
rs7836456	G	T	G	T	-0.015046	0.0348	0.514396	0.5285	PCa	8	11829175	0.0083	140254	2.988e-05	0.00195	1.26009e-14	477033	53.9572	0.000113097
rs7836786	A	G	A	G	-0.013244	-0.0069	0.814951	0.8096	PCa	8	121006826	0.0103	140254	0.5027	0.002419	4.45995e-08	521591	27.5956	5.29038e-05
rs7861055	G	A	G	A	-0.014062	-0.0111	0.487561	0.4835	PCa	9	38197033	0.0081	140254	0.1695	0.00187	5.65979e-14	521588	51.5425	9.88087e-05
rs7919533	C	T	C	T	0.02038	0.0045	0.487915	0.4879	PCa	10	73525525	0.0082	140254	0.5866	0.00191	1.54989e-26	520190	107.988	0.000207551
rs79335847	C	G	C	G	-0.024625	-0.0085	0.093816	0.0818	PCa	8	130253155	0.016	140254	0.5946	0.003256	4.14e-14	521592	53.7838	0.000103104
rs79407714	A	G	A	G	-0.064354	-0.0669	0.030003	0.0304	PCa	19	33745290	0.0248	140254	0.00698393	0.005795	1.27997e-28	478114	115.28	0.000241055
rs79446921	A	G	A	G	-0.022879	0.0094	0.053807	0.0603	PCa	9	91652798	0.0174	140254	0.5919	0.004141	3.38003e-08	521591	27.802	5.32994e-05
rs7971382	A	G	A	G	0.011735	-0.0015	0.373961	0.3685	PCa	12	1079129	0.0095	140254	0.8742	0.001983	3.34003e-09	518758	33.4516	6.44798e-05
rs7975680	C	A	C	A	0.012577	0.0135	0.60413	0.6012	PCa	12	101864287	0.0091	140254	0.1375	0.001978	2.12002e-10	520486	39.383	7.56601e-05
rs798563	C	A	C	A	0.017561	0.0036	0.297123	0.2901	PCa	7	2757867	0.0089	140254	0.6844	0.00208	3.22998e-17	521591	67.1939	0.000128808
rs79894332	A	G	A	G	-0.048205	0.0032	0.10046	0.0999	PCa	6	44591721	0.0137	140254	0.8154	0.003116	6.29941e-54	520515	218.697	0.000419979
rs79939614	T	C	T	C	0.011503	0.0102	0.645986	0.6177	PCa	19	3386359	0.0093	140254	0.2709	0.002104	4.70002e-08	476901	28.8636	6.05196e-05
rs80027325	C	T	C	T	-0.029748	-0.0267	0.034837	0.0391	PCa	5	150613352	0.0227	140254	0.2395	0.005137	7.19996e-09	519506	30.9174	5.95096e-05
rs8049116	T	C	T	C	0.022989	-0.0163	0.118269	0.138	PCa	16	4150530	0.0125	140254	0.1922	0.002903	2.52e-15	521561	57.495	0.000110224
rs8077619	A	T	A	T	-0.019081	0.0118	0.132816	0.1356	PCa	17	68141181	0.012	140254	0.3272	0.002765	5.39014e-12	521594	43.7485	8.38675e-05
rs8207	G	A	G	A	0.013527	-0.0174	0.26667	0.2718	PCa	2	170493863	0.0092	140254	0.0575997	0.002103	1.29e-10	520195	37.2309	7.1566e-05
rs869785	C	T	C	T	-0.017204	-0.0153	0.669622	0.6623	PCa	3	24347800	0.0085	140254	0.0741703	0.001981	3.97009e-18	521592	68.3152	0.000130957
rs871134	T	C	T	C	0.038297	-0.0078	0.571095	0.5626	PCa	4	7044380	0.0082	140254	0.3386	0.001915	7.05992e-89	517676	372.219	0.000718504
rs875890	A	T	A	T	-0.016861	0.0044	0.262208	0.2759	PCa	3	45945287	0.009	140254	0.6239	0.002139	3.37987e-15	521590	57.3791	0.000109996
rs907612	T	C	T	C	-0.033053	-0.0026	0.380435	0.3827	PCa	11	1874221	0.0083	140254	0.758	0.002022	5.19039e-60	477132	245.856	0.000515014
rs915125	T	C	T	C	0.033833	0.0012	0.282198	0.295	PCa	6	82463376	0.0094	140254	0.8965	0.002086	4.3401e-59	520193	241.344	0.000463735
rs919217	C	T	C	T	-0.014617	-0.0198	0.148898	0.16	PCa	12	108875738	0.0114	140254	0.0840601	0.002646	3.38003e-08	520638	28.1953	5.41523e-05
rs9295484	T	G	T	G	-0.028574	-0.0199	0.955853	0.9581	PCa	6	20838445	0.0201	140254	0.322	0.004614	6.1e-10	521593	35.944	6.89072e-05
rs932641	A	G	A	G	-0.01353	-0.0004	0.251475	0.2246	PCa	20	38567137	0.01	140254	0.9695	0.002174	4.98999e-10	521592	35.9491	6.89171e-05
rs932905	A	G	A	G	0.021032	-0.0056	0.28178	0.2902	PCa	20	48796131	0.009	140254	0.5346	0.002083	6.10942e-24	520187	93.1528	0.000179044
rs9375150	G	T	G	T	-0.018406	-0.0047	0.446815	0.4519	PCa	6	122887555	0.0081	140254	0.5633	0.001886	1.83992e-22	521592	87.3676	0.000167474
rs9379077	G	A	G	A	0.02858	0.0053	0.200867	0.2084	PCa	6	7167170	0.0102	140254	0.6078	0.00233	1.46016e-34	521593	136.813	0.00026223
rs9390460	C	T	C	T	0.011811	0.0167	0.53796	0.5275	PCa	6	147694334	0.0084	140254	0.0469397	0.001874	3.01002e-10	521560	36.1716	6.93478e-05
rs9410425	A	G	A	G	-0.030029	-0.0117	0.324599	0.3304	PCa	9	91562311	0.0086	140254	0.1765	0.001994	3.22998e-51	520190	205.757	0.000395385
rs9480737	G	A	G	A	-0.021684	-0.0115	0.321131	0.3204	PCa	6	107442277	0.0095	140254	0.228	0.002003	2.73968e-27	520639	106.759	0.000205011
rs9494573	C	T	C	T	-0.015656	-0.0188	0.588851	0.5805	PCa	6	137135004	0.0086	140254	0.0290202	0.001905	2.18022e-16	520192	61.7464	0.000118685
rs9526475	C	T	C	T	-0.012315	-0.0027	0.727988	0.7202	PCa	13	48964748	0.0089	140254	0.7613	0.002103	4.90004e-09	521592	31.3306	6.00636e-05
rs9532580	C	T	C	T	-0.028091	0.0107	0.263677	0.2648	PCa	13	41244260	0.0092	140254	0.2406	0.002128	9.72076e-40	521482	159.837	0.000306411
rs954954	C	A	C	A	-0.028982	0.0063	0.105169	0.11	PCa	18	60902328	0.0129	140254	0.6218	0.003072	4.19952e-21	520193	82.2524	0.000158094
rs9555596	C	T	C	T	0.022922	0.0015	0.383331	0.3847	PCa	13	110011839	0.0086	140254	0.8629	0.001929	1.54989e-32	521568	129.593	0.000248405
rs9564870	C	A	A	T	0.03165	0.0035	0.05279	0.2101	PCa	13	72618818	0.0098	140254	0.7218	0.004584	5.23962e-12	428971	42.9781	0.000100179
rs9564870	C	A	C	A	0.03165	0.0168	0.05279	0.0547	PCa	13	72618818	0.018	140254	0.3495	0.004584	5.23962e-12	428971	42.9781	0.000100179
rs9625746	C	G	C	G	-0.021263	-0.0113	0.412737	0.4046	PCa	22	29637658	0.0085	140254	0.1863	0.001942	7.41993e-28	521572	114.339	0.000219172
rs9637714	C	T	C	T	-0.016305	-0.0209	0.289005	0.2931	PCa	4	57731446	0.0087	140254	0.0165101	0.002084	5.42001e-15	520161	56.8367	0.000109256
rs964752	G	C	G	C	-0.012387	-0.0019	0.539949	0.5276	PCa	5	17399899	0.008	140254	0.8157	0.001912	9.60948e-11	520509	39.681	7.62291e-05
rs9674881	T	C	T	C	0.06335	-0.03	0.486067	0.4959	PCa	17	81078568	0.0109	140254	0.00598798	0.002158	2.15774e-189	464168	932.551	0.00200505
rs9734613	G	A	G	A	0.028777	-0.0043	0.963842	0.9617	PCa	11	46249863	0.0215	140254	0.8434	0.00505	1.24e-08	521594	30.1085	5.77207e-05
rs9783374	C	T	C	T	0.020919	0.0104	0.849046	0.8347	PCa	11	2340619	0.0109	140254	0.3429	0.002683	6.6896e-15	520507	58.3933	0.000112173
rs9787298	C	A	C	A	-0.016032	0.005	0.210661	0.2085	PCa	1	204276040	0.0103	140254	0.6237	0.00229	2.66011e-12	520653	44.508	8.54778e-05
rs9809116	G	A	G	A	0.01741	0.0154	0.408841	0.406	PCa	3	72397279	0.0085	140254	0.0717497	0.00191	8.20918e-20	521589	76.4326	0.000146516
rs9815073	A	C	A	C	-0.021799	0.0221	0.345844	0.3459	PCa	3	188115682	0.0096	140254	0.0209599	0.002061	4.16006e-26	519566	111.737	0.000215013
rs9898876	T	G	T	G	0.017631	0.0001	0.197491	0.1852	PCa	17	7526962	0.0103	140254	0.9956	0.002367	9.89008e-14	518761	51.12	9.85329e-05
rs9915112	G	A	G	A	-0.026556	-0.0127	0.203142	0.2092	PCa	17	2007826	0.0099	140254	0.2011	0.002328	4.21017e-30	521564	119.109	0.000228316
rs9943753	G	A	G	A	0.013507	-0.019	0.627675	0.6375	PCa	12	109840940	0.0091	140254	0.0359402	0.001953	4.78961e-12	519115	44.2696	8.52717e-05
rs9963693	C	T	C	T	0.013323	0.0009	0.260621	0.2662	PCa	18	45599257	0.01	140254	0.9308	0.002145	5.39002e-10	520506	35.6095	6.84086e-05
rs9992013	G	C	G	C	0.022401	0.0057	0.136509	0.1468	PCa	4	2259463	0.0116	140254	0.6269	0.002796	1.18005e-15	521591	61.7114	0.0001183

## Sheet: Table S7
Table S7. Detailed information regarding studies and datasets used in the present study
Exposure or Outcome	Ancestry	Participants	Web Source/Consortium
PCa	European	140,254 individuals	https://gwas.mrcieu.ac.uk/datasets/ieu-b-85/
leucocyte	European	563,946 individuals	https://gwas.mrcieu.ac.uk/datasets/ieu-b-30/
lymphocyte	European	563,946 individuals	https://gwas.mrcieu.ac.uk/datasets/ieu-b-32/
neutrophil	European	563,946 individuals	https://gwas.mrcieu.ac.uk/datasets/ieu-b-34/
basophil	European	563,946 individuals	https://gwas.mrcieu.ac.uk/datasets/ieu-b-29/
eosinophil	European	563,946 individuals	https://gwas.mrcieu.ac.uk/datasets/ieu-b-33/
monocyte	European	563,946 individuals	https://gwas.mrcieu.ac.uk/datasets/ieu-b-31/

## Sheet: Table S8
Table S8. Heterogeneity test and horizontal pleiotropy test of the effect of risk of prostate cancer on peripheral immune cell counts (Secondary analysis).
Analysis	MR heterogeneity test					MR pleiotropy test
	method	Q	Q-df	Q-pval		Egger-intercept	se	P value
leucocyte	MR Egger	794.513	295	P<0.001		-0.000635082	0.002	0.758
	Inverse Variance Weighted	794.77	296	P<0.001
lymphocyte	MR Egger	696.172	284	P<0.001		1.2727e-05	0.002	0.995
	Inverse Variance Weighted	696.172	285	P<0.001
neutrophil	MR Egger	917.966	233	P<0.001		-0.00273043	0.003	0.321
	Inverse Variance Weighted	921.868	234	P<0.001
basophil	MR Egger	233.899	102	P<0.001		-0.00051467	0.003	0.392
	Inverse Variance Weighted	235.593	103	P<0.001
eosinophil	MR Egger	625.342	259	P<0.001		-0.00051467	0.002	0.804
	Inverse Variance Weighted	625.491	260	P<0.001
monocyte	MR Egger	733.755	310	P<0.001		0.000397769	0.002	0.797
	Inverse Variance Weighted	733.912	311	P<0.001

## Sheet: Table S9  
Table S9. Heterogeneity test and horizontal pleiotropy test of the effect of risk of prostate cancer on peripheral immune cell counts (Reverse analysis).
Analysis	MR heterogeneity test					MR pleiotropy test
	Method	Q	Q-df	Q-pval		Egger-intercept	se	P value
leucocyte	MR Egger	870.124	118	P<0.001		0.00181937	0.001	0.795
	Inverse Variance Weighted	870.625	119	P<0.001
lymphocyte	MR Egger	922.899	118	P<0.001		-0.000489831	0.001	0.851
	Inverse Variance Weighted	923.178	119	P<0.001
neutrophil	MR Egger	815.055	118	P<0.001		0.00235919	0.001	0.874
	Inverse Variance Weighted	815.229	119	P<0.001
basophil	MR Egger	686.595	118	P<0.001		0.000982812	0.001	0.786
	Inverse Variance Weighted	687.027	119	P<0.001
eosinophil	MR Egger	1618.2	118	P<0.001		0.00168431	0.002	0.702
	Inverse Variance Weighted	1620.22	119	P<0.001
monocyte	MR Egger	1352.43	118	P<0.001		0.000514488	0.001	0.174
	Inverse Variance Weighted	1373.82	119	P<0.001
